# Supplementary material for: 2-Hy­droxy­ethanaminium 3,4,5,6-tetra­bromo-2-(meth­oxy­carbon­yl)benzoate methanol monosolvate
Source: Acta Crystallogr Sect E Struct Rep Online. 2011 Mar 12;67(Pt 4):o866. doi: 10.1107/S160053681100852X (PMC3099881; doi:10.1107/S160053681100852X)
Supplement: Supplementary file 2 [file e-67-0o866-Isup2.hkl]

# 
# h,k,l, Fc-squared, Fo-squared, sigma(Fo-squared) and status flag 
# 
data_I
_shelx_title ' 101207b in P2(1)/c' 
_shelx_refln_list_code          4 
_shelx_F_calc_maximum      648.17 
_exptl_crystal_F_000      1128.00 
_reflns_d_resolution_high  0.8403 
 
loop_ 
 _symmetry_equiv_pos_as_xyz 
 'x, y, z' 
 '-x, y+1/2, -z+1/2' 
 '-x, -y, -z' 
 'x, -y-1/2, z-1/2' 
 
_cell_length_a     9.4231 
_cell_length_b    25.4748 
_cell_length_c     8.3463 
_cell_angle_alpha  90.000 
_cell_angle_beta  111.990 
_cell_angle_gamma  90.000 
 
_shelx_F_squared_multiplier     1.000 
 
loop_ 
 _refln_index_h 
 _refln_index_k 
 _refln_index_l 
 _refln_F_squared_calc 
 _refln_F_squared_meas 
 _refln_F_squared_sigma 
 _refln_observed_status 
   2   0   0        0.92      149.73     59.31 o 
   3   0   0    49231.02    49943.55    516.57 o 
   4   0   0     9247.52     9980.54    267.40 o 
   5   0   0     6149.08     6980.40    265.33 o 
   6   0   0      227.25      138.38    163.52 o 
   7   0   0     4394.96     5266.89    291.70 o 
   8   0   0     1317.43     1065.03    310.91 o 
   9   0   0     1298.39     1591.98    383.66 o 
  10   0   0      186.21     -105.81    471.75 o 
   1   1   0      285.78      273.47     55.13 o 
   2   1   0     5419.18     5554.69     97.97 o 
   3   1   0    18307.36    18854.33    213.54 o 
   4   1   0     7028.32     7233.59    164.60 o 
   5   1   0      353.38      475.48     97.52 o 
   6   1   0      193.78      269.30    134.40 o 
   7   1   0       57.44       94.83    142.32 o 
   8   1   0      200.75      252.61    171.55 o 
   9   1   0        0.87      -43.36    257.42 o 
  10   1   0        3.93      122.30    277.89 o 
   1   2   0        0.73      306.61     35.91 o 
   2   2   0     1220.46     1209.52     77.57 o 
   3   2   0    22626.06    21957.49    473.69 o 
   4   2   0     3958.99     4273.34    133.06 o 
   5   2   0     6713.79     7852.84    384.61 o 
   6   2   0        0.85       16.69    129.10 o 
   7   2   0     4241.05     5266.23    217.74 o 
   8   2   0      468.29      495.84    219.01 o 
   9   2   0      356.99      749.65    241.77 o 
  10   2   0      463.25      768.98    345.03 o 
   1   3   0     8553.33     9494.77    268.21 o 
   2   3   0     7815.37     7815.13    138.50 o 
   3   3   0    13812.78    13600.73    187.00 o 
   4   3   0    18155.26    18053.50    607.51 o 
   5   3   0     2241.65     2412.82    130.50 o 
   6   3   0     1810.37     2050.16    158.99 o 
   7   3   0      942.36     1168.39    178.07 o 
   8   3   0     1037.20     1259.87    217.20 o 
   9   3   0       29.46      -53.26    245.66 o 
  10   3   0        3.72      382.28    298.50 o 
   0   4   0     1107.49     1216.43     56.19 o 
   1   4   0       23.94       99.70     41.42 o 
   2   4   0    26680.24    26127.74    442.81 o 
   3   4   0      337.59      368.58     72.02 o 
   4   4   0     3223.79     3051.16    107.16 o 
   5   4   0    12363.87    12782.38    423.65 o 
   6   4   0     1649.74     1852.25    147.79 o 
   7   4   0     4396.83     4974.85    420.11 o 
   8   4   0      145.65      182.98    196.03 o 
   9   4   0      428.88      314.84    399.03 o 
  10   4   0      836.35     1107.67    356.68 o 
   1   5   0    10328.89    11196.00    304.62 o 
   2   5   0     3445.70     3632.18    107.78 o 
   3   5   0    27274.16    28337.04    468.13 o 
   4   5   0     4180.77     4363.30    139.91 o 
   5   5   0      105.05       36.29     84.13 o 
   6   5   0     3373.38     3696.90    191.09 o 
   7   5   0     1451.36     1438.22    183.89 o 
   8   5   0      203.41      245.72    211.24 o 
   9   5   0      273.53      281.36    226.48 o 
  10   5   0      714.82     1018.56    562.19 o 
   0   6   0     4202.41     4332.38    220.30 o 
   1   6   0     1438.08     1484.91    120.34 o 
   2   6   0    35070.97    35378.55    734.65 o 
   3   6   0     1494.65     1535.33     81.87 o 
   4   6   0      114.13       92.71     88.93 o 
   5   6   0    15881.08    15181.31    415.11 o 
   6   6   0      283.72      389.82    122.46 o 
   7   6   0     2219.65     2323.60    225.21 o 
   8   6   0      289.10      347.08    216.48 o 
   9   6   0      146.51      244.92    336.12 o 
  10   6   0      740.26     1157.46    599.67 o 
   1   7   0    12228.01    12565.78    245.04 o 
   2   7   0    24104.29    24297.32    442.22 o 
   3   7   0    24123.63    24954.29    319.28 o 
   4   7   0        9.57       39.19     91.16 o 
   5   7   0     1202.93     1286.74    103.12 o 
   6   7   0     1044.96     1020.47    132.66 o 
   7   7   0     5424.80     5793.69    276.32 o 
   8   7   0      417.40      380.75    217.38 o 
   9   7   0      247.34      513.45    355.32 o 
  10   7   0     2041.67     2480.85    643.92 o 
   0   8   0    15853.86    14875.82    311.47 o 
   1   8   0     6697.05     6475.91    169.57 o 
   2   8   0     6971.91     6548.33    109.76 o 
   3   8   0     3933.63     4305.57    181.03 o 
   4   8   0     9442.38     9702.04    197.51 o 
   5   8   0      493.07      286.74    125.86 o 
   6   8   0     1751.60     1779.58    181.37 o 
   7   8   0      182.91       97.05    178.68 o 
   8   8   0       57.41       16.66    236.62 o 
   9   8   0      346.59      590.99    378.83 o 
  10   8   0       87.30      531.26    599.60 o 
   1   9   0    35540.25    32932.27    338.00 o 
   2   9   0    10250.45     9564.23    472.17 o 
   3   9   0     2299.91     2513.53    135.67 o 
   4   9   0      597.38      605.29     89.87 o 
   5   9   0      956.95     1115.48    152.16 o 
   6   9   0      572.89      334.48    151.35 o 
   7   9   0       58.64      -32.36    176.72 o 
   8   9   0     1450.35     1600.98    327.88 o 
   9   9   0        9.75        4.64    320.59 o 
   0  10   0     2525.41     2706.90    127.67 o 
   1  10   0    14435.76    14330.80    145.27 o 
   2  10   0       11.77      -27.28     38.29 o 
   3  10   0     3587.92     3602.99    147.52 o 
   4  10   0     7706.28     8056.28    447.54 o 
   5  10   0     2074.43     2471.20    195.15 o 
   6  10   0     4540.53     4840.07    290.31 o 
   7  10   0     3427.66     3655.31    321.79 o 
   8  10   0      782.84     1019.97    329.26 o 
   9  10   0      330.52      410.21    294.80 o 
   1  11   0    12167.70    12205.64    145.76 o 
   2  11   0     5780.45     4604.74    675.88 o 
   3  11   0     1897.60     1876.94    116.21 o 
   4  11   0      251.39      306.38     95.83 o 
   5  11   0     9868.64    10410.57    430.68 o 
   6  11   0      263.02      117.78    277.35 o 
   7  11   0     1576.88     2037.53    479.62 o 
   8  11   0     3497.95     3614.43    381.39 o 
   9  11   0      134.06      514.10    405.08 o 
   0  12   0     5684.97     5746.58    298.26 o 
   1  12   0      469.22      528.79     56.80 o 
   2  12   0     7468.81     7502.78    131.58 o 
   3  12   0      278.93      167.34    111.97 o 
   4  12   0      978.91     1049.49    102.21 o 
   5  12   0     3461.22     3942.79    320.48 o 
   6  12   0      716.68      652.60    218.94 o 
   7  12   0     1157.47      787.31    294.08 o 
   8  12   0      143.87      248.67    310.27 o 
   9  12   0       20.16       92.14    338.29 o 
   1  13   0     4540.90     4765.54    106.19 o 
   2  13   0       37.38       75.47     67.00 o 
   3  13   0        1.49        9.46     58.04 o 
   4  13   0     2655.31     2563.48    128.27 o 
   5  13   0     9509.70     9521.90    348.14 o 
   6  13   0      160.54       35.71    201.10 o 
   7  13   0     2612.89     2423.02    425.69 o 
   8  13   0     5809.85     5994.57    447.65 o 
   9  13   0      139.75      457.42    332.59 o 
   0  14   0    11862.46    11755.31    227.02 o 
   1  14   0     1492.56     1420.99     85.08 o 
   2  14   0     8497.51     8311.86    186.60 o 
   3  14   0     2412.88     1942.76    196.34 o 
   4  14   0     2488.95     2687.58    196.40 o 
   5  14   0     7223.99     7866.17    338.71 o 
   6  14   0     1359.79     1294.35    282.56 o 
   7  14   0      184.44      357.88    401.21 o 
   8  14   0      170.13      284.32    324.67 o 
   9  14   0     1098.73     1263.36    394.29 o 
   1  15   0     2157.31     2133.84     92.13 o 
   2  15   0      296.80      369.20     71.95 o 
   3  15   0      169.79       42.19     65.19 o 
   4  15   0        8.07      -32.64    143.20 o 
   5  15   0     2011.23     1957.30    222.01 o 
   6  15   0      163.54       34.10    310.08 o 
   7  15   0      259.83       66.28    243.53 o 
   8  15   0      608.60      372.71    311.44 o 
   9  15   0      135.79      105.58    346.55 o 
   0  16   0     5159.60     5069.79    178.93 o 
   1  16   0      472.46      418.82     81.94 o 
   2  16   0    12444.90    12350.41    197.96 o 
   3  16   0     5878.78     5997.23    184.25 o 
   4  16   0     1735.20     1898.49    207.96 o 
   5  16   0     5647.78     5793.14    287.95 o 
   6  16   0     2308.63     2698.09    333.74 o 
   7  16   0      419.63      142.98    351.63 o 
   8  16   0      211.32      671.26    329.14 o 
   1  17   0      280.54      313.36     82.65 o 
   2  17   0     3841.20     3833.96    163.60 o 
   3  17   0     1498.51     1372.68    143.45 o 
   4  17   0     1530.08     1399.52    202.19 o 
   5  17   0     1902.88     2078.94    256.19 o 
   6  17   0       11.06     -330.51    313.25 o 
   7  17   0      747.49      463.97    436.53 o 
   8  17   0      174.77      -83.93    377.45 o 
   0  18   0     5539.34     6011.20    205.97 o 
   1  18   0      201.41      201.43     86.89 o 
   2  18   0    19597.04    19923.82    525.09 o 
   3  18   0      770.04      659.88    125.32 o 
   4  18   0       26.00      -53.52    161.68 o 
   5  18   0     5122.60     5311.59    296.90 o 
   6  18   0      244.45      229.02    273.40 o 
   7  18   0      746.29      382.83    490.55 o 
   8  18   0       58.52      199.83    299.65 o 
   1  19   0      864.68      835.32    117.71 o 
   2  19   0      224.52      284.97     98.60 o 
   3  19   0     2272.43     2347.44    128.74 o 
   4  19   0      463.93      391.57    184.78 o 
   5  19   0     4837.95     5176.14    307.56 o 
   6  19   0      668.92      747.43    355.34 o 
   7  19   0      585.71      646.85    385.25 o 
   8  19   0      150.48       55.22    350.13 o 
   0  20   0      918.62     1045.98    146.51 o 
   1  20   0      230.03      366.73    101.48 o 
   2  20   0     6250.65     6275.22    268.09 o 
   3  20   0        1.16      136.46    125.45 o 
   4  20   0       35.90       17.40    200.08 o 
   5  20   0     3772.57     4700.24    341.22 o 
   6  20   0      828.88     1190.80    323.83 o 
   7  20   0     1517.59     1375.10    358.86 o 
   1  21   0     3341.04     3773.65    211.46 o 
   2  21   0      569.82      638.67    119.12 o 
   3  21   0      236.56      126.46    161.30 o 
   4  21   0        0.76       61.95    204.71 o 
   5  21   0     1005.69     1400.83    246.58 o 
   6  21   0      275.43       48.00    304.98 o 
   7  21   0       74.03      133.38    320.26 o 
   0  22   0     5244.78     4907.88    269.27 o 
   1  22   0       30.81       28.91    102.56 o 
   2  22   0      335.98      372.58    126.64 o 
   3  22   0      785.15      980.60    222.39 o 
   4  22   0      483.73      622.82    229.80 o 
   5  22   0      802.75      819.67    246.35 o 
   6  22   0      534.43      612.88    289.95 o 
   7  22   0      690.99      800.39    415.60 o 
   1  23   0     2707.23     2649.81    189.11 o 
   2  23   0     2518.99     2745.64    186.25 o 
   3  23   0      767.56      804.18    207.40 o 
   4  23   0        2.00      175.73    219.82 o 
   5  23   0      174.83      226.60    227.98 o 
   6  23   0        1.32     -340.44    363.14 o 
   0  24   0     9360.39     9796.19    355.03 o 
   1  24   0      315.82      378.80    137.11 o 
   2  24   0      785.64      837.38    183.34 o 
   3  24   0     1564.29     2400.90    391.26 o 
   4  24   0      494.30      756.77    265.79 o 
   5  24   0       11.95       99.38    235.74 o 
   6  24   0      188.05      175.19    327.14 o 
   1  25   0        1.12      -18.38    183.48 o 
   2  25   0      508.66      921.50    271.23 o 
   3  25   0     1774.97     1740.65    285.83 o 
   4  25   0      115.20      136.49    196.97 o 
   5  25   0       51.15       87.55    259.32 o 
   0  26   0     2210.85     1524.94    965.96 o 
   1  26   0        2.51       55.94    165.73 o 
   2  26   0     1765.07     1954.80    247.69 o 
   3  26   0      855.94     1117.81    348.35 o 
   4  26   0       18.24      420.78    277.55 o 
   5  26   0       12.80      -60.84    302.81 o 
   1  27   0     1078.83     1299.28    195.94 o 
   2  27   0       37.56       -1.09    218.96 o 
   3  27   0     2951.97     3757.65    376.81 o 
   4  27   0     1104.80     1188.56    306.13 o 
   0  28   0       43.12     -288.78    352.70 o 
   1  28   0       69.90      121.24    266.73 o 
   2  28   0       44.44     -131.18    274.83 o 
   3  28   0        1.18       11.45    220.53 o 
   1  29   0      633.85      820.13    401.25 o 
   2  29   0       14.48       19.84    279.96 o 
   3  29   0     1891.22     1785.62    355.98 o 
   0  30   0     2010.06     1799.43    346.21 o 
   1  30   0       68.06       11.02    390.18 o 
 -10   1   1      404.61      316.35    322.67 o 
  -9   1   1     4971.85     5111.58    367.91 o 
  -8   1   1      878.16     1118.94    294.55 o 
  -7   1   1       36.19       16.17    129.36 o 
  -6   1   1        0.39      -95.88     98.98 o 
  -5   1   1    16755.72    15671.08    276.28 o 
  -4   1   1       42.01      -18.05     57.94 o 
  -3   1   1    18901.79    19077.52    402.67 o 
  -2   1   1    23502.42    23565.48    400.43 o 
  -1   1   1     2008.40     2153.52     67.32 o 
   0   1   1      234.80     1219.44     72.77 o 
   1   1   1     4546.32     4687.33    126.69 o 
   2   1   1    18824.48    19021.54    330.66 o 
   3   1   1    23528.13    24379.64    562.73 o 
   4   1   1     2092.61     2009.11    122.20 o 
   5   1   1     9589.92    10060.09    225.94 o 
   6   1   1      104.36      142.97    125.34 o 
   7   1   1       47.30       99.00    174.03 o 
   8   1   1      720.07      751.48    185.77 o 
   9   1   1     1535.94     1702.91    300.38 o 
 -10   2   1       13.24      174.54    274.36 o 
  -9   2   1     2719.12     3147.04    337.36 o 
  -8   2   1      214.74      138.91    172.48 o 
  -7   2   1      628.84      433.53    132.64 o 
  -6   2   1    27417.46    27318.35    950.32 o 
  -5   2   1      481.12      499.61     86.90 o 
  -4   2   1     4539.63     4445.90    118.61 o 
  -3   2   1    20749.15    20880.90    260.01 o 
  -2   2   1    10711.55    10941.26    211.90 o 
  -1   2   1      144.96      418.62     36.28 o 
   0   2   1     8865.72     9151.12    216.26 o 
   1   2   1      753.68      821.51     56.86 o 
   2   2   1     6044.23     6123.49    137.35 o 
   3   2   1     3325.88     3417.32    129.06 o 
   4   2   1     1969.54     1951.80    116.04 o 
   5   2   1       83.74       33.89     96.75 o 
   6   2   1    16143.82    18213.78    659.25 o 
   7   2   1     2129.26     2292.19    192.98 o 
   8   2   1       87.67       75.25    206.33 o 
   9   2   1     1552.03     2156.80    585.44 o 
 -10   3   1       72.07      268.10    339.27 o 
  -9   3   1     1239.38     1727.21    337.79 o 
  -8   3   1      929.48      752.62    199.22 o 
  -7   3   1     5246.25     5015.79    261.31 o 
  -6   3   1      284.28      133.03    131.42 o 
  -5   3   1      493.92      620.98    103.55 o 
  -4   3   1    13063.83    13309.45    211.48 o 
  -3   3   1    37384.78    36529.63    478.01 o 
  -2   3   1     6948.74     7183.79    106.68 o 
  -1   3   1      527.78      792.60     33.93 o 
   0   3   1      365.89      389.04     37.49 o 
   1   3   1       23.56      125.10    100.30 o 
   2   3   1     3498.19     3643.11    114.23 o 
   3   3   1     1726.99     1760.95    187.61 o 
   4   3   1     9271.51     9569.70    198.70 o 
   5   3   1     2071.25     2405.58    168.10 o 
   6   3   1      108.78      278.34    134.78 o 
   7   3   1     4691.17     5257.30    234.32 o 
   8   3   1      204.66      269.12    228.84 o 
   9   3   1      963.32     1551.69    312.23 o 
 -10   4   1      116.48      -64.15    289.62 o 
  -9   4   1     4585.85     4889.44    464.47 o 
  -8   4   1      393.93      527.67    222.09 o 
  -7   4   1     1321.27     1169.69    173.92 o 
  -6   4   1    22151.45    24030.11   2213.55 o 
  -5   4   1       55.43       50.96     99.17 o 
  -4   4   1     3573.21     3957.01    106.83 o 
  -3   4   1     3929.63     4043.13    107.66 o 
  -2   4   1     1571.26     1549.79     59.61 o 
  -1   4   1     2236.26     2474.14     60.28 o 
   0   4   1      291.28      252.83     39.77 o 
   1   4   1     3706.65     3929.34    179.06 o 
   2   4   1     4245.00     4301.50    260.72 o 
   3   4   1     4904.21     4946.05    151.34 o 
   4   4   1       58.59       85.53    101.33 o 
   5   4   1      807.07      830.85    120.23 o 
   6   4   1     7711.08     9007.71    439.03 o 
   7   4   1     1363.17     1424.80    154.82 o 
   8   4   1        2.52       42.21    230.15 o 
   9   4   1     2065.20     2533.59    384.90 o 
 -10   5   1     1671.54     2007.77    343.68 o 
  -9   5   1       62.48     -141.44    217.06 o 
  -8   5   1     1091.60     1338.94    210.61 o 
  -7   5   1    11553.30    11862.94    459.39 o 
  -6   5   1      118.50       73.42    118.74 o 
  -5   5   1     4305.81     4716.17    203.62 o 
  -4   5   1    14507.62    14730.94    291.44 o 
  -3   5   1       53.17      164.84     59.36 o 
  -2   5   1     1601.50     1524.41     66.34 o 
  -1   5   1     6675.18     6154.97    269.95 o 
   0   5   1     2377.55     2186.21     71.73 o 
   1   5   1     9699.59     9373.99    466.03 o 
   2   5   1      513.68      533.82     63.71 o 
   3   5   1      693.15      661.24     91.16 o 
   4   5   1    19023.17    20526.09    686.46 o 
   5   5   1     3551.08     3669.79    182.52 o 
   6   5   1      360.16      363.33    128.08 o 
   7   5   1     5580.06     5545.77    225.31 o 
   8   5   1      581.91      847.05    209.48 o 
   9   5   1      126.36      178.38    350.52 o 
 -10   6   1      337.88      399.76    304.57 o 
  -9   6   1      419.82      313.39    268.63 o 
  -8   6   1      710.29      623.90    232.80 o 
  -7   6   1        2.66      -81.36    177.13 o 
  -6   6   1    11646.78    12068.63    309.31 o 
  -5   6   1     1599.57     1512.95     96.53 o 
  -4   6   1     5566.00     5939.91    115.97 o 
  -3   6   1       42.11       99.84     55.81 o 
  -2   6   1    34349.58    33072.75   1051.74 o 
  -1   6   1    44402.60    38162.61   1512.06 o 
   0   6   1    16942.54    16396.65    190.35 o 
   1   6   1    48590.09    44618.47    362.62 o 
   2   6   1    16990.36    17367.98    735.26 o 
   3   6   1     1258.57     1234.60    102.00 o 
   4   6   1     7188.69     6886.26    219.76 o 
   5   6   1       78.34      116.69    106.27 o 
   6   6   1     6538.41     6555.89    384.06 o 
   7   6   1      120.16      118.17    175.99 o 
   8   6   1       53.91       80.99    231.58 o 
   9   6   1      163.30      474.88    306.43 o 
 -10   7   1     1078.81      886.34    465.22 o 
  -9   7   1       28.20       -3.84    204.34 o 
  -8   7   1      424.33      269.68    319.74 o 
  -7   7   1     6026.24     6306.49    374.43 o 
  -6   7   1       55.18      210.94    132.76 o 
  -5   7   1     7273.45     7973.04    273.17 o 
  -4   7   1     3821.76     3839.45    133.38 o 
  -3   7   1     8786.39     9335.37    164.80 o 
  -2   7   1     1222.64     1257.46     54.30 o 
  -1   7   1     9741.71     9145.59    395.22 o 
   0   7   1      902.80      927.26     57.30 o 
   1   7   1    15487.83    14960.84    241.71 o 
   2   7   1       15.04       22.75     49.19 o 
   3   7   1     7645.37     7590.25    217.71 o 
   4   7   1      166.99      140.76    101.67 o 
   5   7   1     4419.03     4366.07    199.55 o 
   6   7   1       86.26       90.56    116.32 o 
   7   7   1     2625.11     2961.57    302.87 o 
   8   7   1      507.95     1014.15    330.69 o 
   9   7   1        4.39      340.99    379.14 o 
 -10   8   1      258.50      480.58    440.90 o 
  -9   8   1       53.59       91.15    220.24 o 
  -8   8   1     2890.06     3095.78    403.70 o 
  -7   8   1     3655.53     3472.76    500.82 o 
  -6   8   1     2811.93     2671.49    289.60 o 
  -5   8   1      670.17      744.38     81.30 o 
  -4   8   1    15427.28    15683.20    242.89 o 
  -3   8   1      417.03      532.18     74.89 o 
  -2   8   1    15908.21    15139.99    325.68 o 
  -1   8   1    50930.79    49374.18    914.33 o 
   0   8   1     5037.43     5102.02    213.84 o 
   1   8   1    56201.59    54102.42   1193.89 o 
   2   8   1     8049.67     8541.29    323.64 o 
   3   8   1      469.54      568.51    102.30 o 
   4   8   1    13787.21    13829.11    356.59 o 
   5   8   1     1193.43     1082.67    148.68 o 
   6   8   1     1194.65      979.28    140.25 o 
   7   8   1     2088.10     2083.37    293.36 o 
   8   8   1      668.65      868.57    305.63 o 
   9   8   1        0.64       -1.78    301.32 o 
 -10   9   1       46.43      216.03    438.68 o 
  -9   9   1       81.10       36.82    301.09 o 
  -8   9   1       41.06       39.52    196.59 o 
  -7   9   1       74.06     -148.38    185.80 o 
  -6   9   1      525.13      598.00    157.74 o 
  -5   9   1        8.38       42.31     65.34 o 
  -4   9   1     2066.05     2135.28    120.41 o 
  -3   9   1     2407.82     2395.24     74.48 o 
  -2   9   1       40.03       68.98     48.43 o 
  -1   9   1    25990.91    25377.80    464.56 o 
   0   9   1      833.09      755.55     58.98 o 
   1   9   1    16866.07    16735.39    570.00 o 
   2   9   1     6103.60     5576.53    312.97 o 
   3   9   1     2718.79     2671.66    236.00 o 
   4   9   1     1793.45     1833.88    133.68 o 
   5   9   1      342.35      235.43    150.06 o 
   6   9   1      118.31       -9.43    149.10 o 
   7   9   1        0.73      297.51    373.64 o 
   8   9   1        0.48      238.70    285.22 o 
   9   9   1        3.04      118.57    333.29 o 
 -10  10   1       57.32      348.30    451.90 o 
  -9  10   1     1029.66      835.32    338.36 o 
  -8  10   1     1959.60     2202.45    252.40 o 
  -7  10   1      485.11      450.96    184.54 o 
  -6  10   1     3215.83     3154.79    184.37 o 
  -5  10   1      336.54      323.63    104.69 o 
  -4  10   1    30925.00    31618.23    481.35 o 
  -3  10   1     6715.87     6939.49    119.10 o 
  -2  10   1      110.24      182.65     42.28 o 
  -1  10   1    30437.60    28766.06    413.32 o 
   0  10   1     3726.59     3403.52    112.83 o 
   1  10   1    19276.67    18555.95    326.36 o 
   2  10   1       78.56      115.46     92.50 o 
   3  10   1     7264.32     7306.29    418.29 o 
   4  10   1    13044.18    13043.05    656.38 o 
   5  10   1      510.16      466.84    249.07 o 
   6  10   1     1185.55      800.98    269.96 o 
   7  10   1      297.58      298.94    229.61 o 
   8  10   1      721.54      912.13    362.43 o 
   9  10   1      264.04      482.73    298.81 o 
 -10  11   1       27.56      489.38    634.87 o 
  -9  11   1      189.62       94.63    318.56 o 
  -8  11   1      474.33      769.64    323.13 o 
  -7  11   1     1466.05     1928.38    233.63 o 
  -6  11   1        0.74      -56.09    132.33 o 
  -5  11   1     1520.01     1464.83    152.93 o 
  -4  11   1    12249.69    12472.43    221.43 o 
  -3  11   1     3985.50     3882.81    123.67 o 
  -2  11   1       13.90       47.70     45.59 o 
  -1  11   1     3549.23     3487.61    140.31 o 
   0  11   1       76.08      134.49     49.95 o 
   1  11   1     1831.78     1743.50     96.46 o 
   2  11   1      507.63      523.66     86.09 o 
   3  11   1      116.85       92.45     66.60 o 
   4  11   1     3601.20     3154.25    227.00 o 
   5  11   1     1511.88     1338.40    218.04 o 
   6  11   1       30.84     -113.22    532.36 o 
   7  11   1      492.31     1063.06    642.65 o 
   8  11   1      561.48      911.11    321.79 o 
   9  11   1      158.92      192.74    401.93 o 
  -9  12   1     1298.63     1697.29    700.07 o 
  -8  12   1      580.57      675.67    304.09 o 
  -7  12   1      177.68      -84.66    283.27 o 
  -6  12   1     5187.04     5737.84    252.96 o 
  -5  12   1     2034.62     2018.12    138.48 o 
  -4  12   1    17860.85    17218.04    260.34 o 
  -3  12   1    16121.99    15671.36    448.60 o 
  -2  12   1    10937.52    10815.23    141.54 o 
  -1  12   1     3688.46     3515.28    144.47 o 
   0  12   1    24368.00    23749.84    209.28 o 
   1  12   1      886.55      878.91     69.42 o 
   2  12   1     7300.33     7153.79    174.90 o 
   3  12   1    13552.42    13793.78    321.35 o 
   4  12   1    11190.59    10405.24    410.22 o 
   5  12   1     2742.64     2428.89    267.12 o 
   6  12   1     3904.43     3987.94    535.05 o 
   7  12   1        1.57      -30.03    267.97 o 
   8  12   1       76.98      261.88    299.08 o 
   9  12   1      395.01      362.34    327.05 o 
  -9  13   1      305.46      275.82    296.78 o 
  -8  13   1      161.58      141.78    259.39 o 
  -7  13   1      243.83      364.89    418.86 o 
  -6  13   1     1954.65     1944.68    168.65 o 
  -5  13   1      455.05      521.00    123.99 o 
  -4  13   1      209.42      122.30     92.74 o 
  -3  13   1      388.93      338.45     63.71 o 
  -2  13   1      379.15      368.69     60.24 o 
  -1  13   1     2406.28     2144.05     86.93 o 
   0  13   1      111.15      144.38     56.23 o 
   1  13   1      932.81      763.10     75.54 o 
   2  13   1     3715.78     3526.51     97.83 o 
   3  13   1     1195.36     1221.67    152.75 o 
   4  13   1     1210.35      900.50    232.92 o 
   5  13   1      164.49      173.38    193.02 o 
   6  13   1     2459.97     2246.58    347.35 o 
   7  13   1      109.68      -27.61    340.54 o 
   8  13   1       17.35      -40.36    314.58 o 
  -9  14   1     1376.90     1475.49    375.54 o 
  -8  14   1        2.37     -223.45    360.53 o 
  -7  14   1      639.49      583.27    335.11 o 
  -6  14   1     1179.39     1210.74    230.07 o 
  -5  14   1     2890.47     2754.15    157.91 o 
  -4  14   1     9679.99     9384.75    354.44 o 
  -3  14   1     3127.47     3142.04    160.66 o 
  -2  14   1     2156.02     2093.91     87.95 o 
  -1  14   1     4816.02     4642.50    114.55 o 
   0  14   1    14183.03    14819.27    180.12 o 
   1  14   1      235.56      143.44     67.87 o 
   2  14   1     1002.90      967.62    111.96 o 
   3  14   1     4604.33     4909.89    334.37 o 
   4  14   1     3456.53     3406.11    272.99 o 
   5  14   1      752.72      569.54    214.87 o 
   6  14   1      722.95      475.86    281.04 o 
   7  14   1      379.67      630.53    282.10 o 
   8  14   1        1.09      360.65    335.83 o 
  -9  15   1      542.89      787.22    379.76 o 
  -8  15   1        0.96     -189.83    344.99 o 
  -7  15   1      330.66      172.43    277.07 o 
  -6  15   1      838.47      809.24    218.60 o 
  -5  15   1        6.52      -34.97    161.16 o 
  -4  15   1      246.06      166.45    101.54 o 
  -3  15   1      230.49      244.46     78.53 o 
  -2  15   1    13545.64    13216.30    318.15 o 
  -1  15   1    23953.00    23442.29    254.78 o 
   0  15   1       11.93       76.04     71.31 o 
   1  15   1    13051.45    13040.69    226.80 o 
   2  15   1    13597.43    13461.97    243.90 o 
   3  15   1      403.96      415.16    150.53 o 
   4  15   1     1310.05      856.16    222.53 o 
   5  15   1      424.92      491.10    222.77 o 
   6  15   1     1104.74      938.80    277.31 o 
   7  15   1      392.20      492.85    282.10 o 
   8  15   1       11.40      196.98    333.32 o 
  -9  16   1      136.65       27.53    363.78 o 
  -8  16   1       28.97     -286.36    315.40 o 
  -7  16   1      233.59       38.94    286.08 o 
  -6  16   1      231.27      128.30    181.34 o 
  -5  16   1       72.91      -33.71    187.34 o 
  -4  16   1     2274.88     2065.21    207.59 o 
  -3  16   1      135.14      122.15     72.86 o 
  -2  16   1     2207.27     2530.66    127.91 o 
  -1  16   1     1571.85     1893.31     98.90 o 
   0  16   1      735.91      785.81     84.54 o 
   1  16   1     2680.76     2835.32    125.66 o 
   2  16   1     2265.44     2371.47    145.00 o 
   3  16   1      298.58      245.63    158.02 o 
   4  16   1     1659.99     1450.96    239.49 o 
   5  16   1     1118.74      921.76    235.29 o 
   6  16   1      110.84     -100.01    248.71 o 
   7  16   1      116.29      315.96    322.03 o 
   8  16   1        1.59     -176.83    400.45 o 
  -8  17   1      278.75       40.06    398.85 o 
  -7  17   1     2417.80     2475.38    289.15 o 
  -6  17   1      200.57      154.26    205.93 o 
  -5  17   1      371.24      397.21    181.62 o 
  -4  17   1      696.64      626.28    167.55 o 
  -3  17   1      559.17      556.00     77.74 o 
  -2  17   1     5526.99     5383.98    133.93 o 
  -1  17   1    14252.51    14528.29    287.12 o 
   0  17   1      536.61      447.94     88.41 o 
   1  17   1    11646.35    11067.61    202.19 o 
   2  17   1    12529.36    11853.00    239.69 o 
   3  17   1      140.60       23.63    141.11 o 
   4  17   1      382.75      503.10    194.84 o 
   5  17   1       49.98       14.11    212.66 o 
   6  17   1       84.07     -108.80    248.94 o 
   7  17   1     1191.14     1194.18    515.94 o 
   8  17   1      317.22       65.75    303.20 o 
  -8  18   1      213.35     -140.78    347.12 o 
  -7  18   1      181.59      357.61    251.35 o 
  -6  18   1       67.95     -194.12    223.93 o 
  -5  18   1      165.19       13.43    196.04 o 
  -4  18   1      336.64      225.92    203.24 o 
  -3  18   1     3144.07     3282.24    216.70 o 
  -2  18   1     6169.49     6312.11    239.30 o 
  -1  18   1       79.16      215.92     88.01 o 
   0  18   1     7841.65     7761.73    360.70 o 
   1  18   1      150.97      168.91     89.81 o 
   2  18   1     3669.68     3647.13    171.95 o 
   3  18   1     4046.11     3851.90    235.37 o 
   4  18   1       14.83     -132.07    150.64 o 
   5  18   1      238.62      201.97    232.57 o 
   6  18   1      187.52      142.42    305.90 o 
   7  18   1      118.41       12.15    316.35 o 
  -8  19   1      671.65      332.34    372.88 o 
  -7  19   1     3170.54     3670.55    373.85 o 
  -6  19   1       30.44       24.23    210.51 o 
  -5  19   1      695.25      805.59    202.06 o 
  -4  19   1     1331.38     1564.30    217.69 o 
  -3  19   1        7.76       16.32    156.21 o 
  -2  19   1      425.14      580.07     95.70 o 
  -1  19   1      840.05      890.33    108.37 o 
   0  19   1       29.96      151.37     99.22 o 
   1  19   1      655.61      727.70    105.43 o 
   2  19   1      780.71      907.17    112.15 o 
   3  19   1        7.10      -20.83    117.71 o 
   4  19   1     1711.85     1818.72    234.33 o 
   5  19   1      390.56      393.33    268.74 o 
   6  19   1       46.17       31.97    255.73 o 
   7  19   1     1554.10     1424.57    360.65 o 
  -8  20   1     1150.41     1148.46    367.11 o 
  -7  20   1       18.57      -21.70    252.99 o 
  -6  20   1       61.30      -62.45    234.28 o 
  -5  20   1      239.36      408.42    203.28 o 
  -4  20   1     3246.13     3574.66    251.14 o 
  -3  20   1      730.78      848.98    195.60 o 
  -2  20   1     3102.90     3221.83    266.52 o 
  -1  20   1     1374.24     1390.22    115.92 o 
   0  20   1     3024.78     3088.07    159.19 o 
   1  20   1      745.98      737.59    124.88 o 
   2  20   1     1615.98     1785.32    130.24 o 
   3  20   1     1088.03     1027.94    161.93 o 
   4  20   1     1910.41     2008.01    218.09 o 
   5  20   1      492.74      746.77    299.28 o 
   6  20   1       59.87       94.01    307.11 o 
   7  20   1       18.41      107.79    287.81 o 
  -7  21   1     1793.95     1952.42    329.07 o 
  -6  21   1      396.20      298.67    221.89 o 
  -5  21   1       14.48      139.05    215.18 o 
  -4  21   1     3331.24     3716.06    306.00 o 
  -3  21   1     1843.36     2450.48    253.26 o 
  -2  21   1        1.63        7.84    127.08 o 
  -1  21   1      179.03      322.72    100.57 o 
   0  21   1      292.59      370.11    118.63 o 
   1  21   1      906.96     1008.27    134.00 o 
   2  21   1       38.19       34.95    117.32 o 
   3  21   1       99.45       11.71    114.38 o 
   4  21   1     1661.44     2047.07    256.14 o 
   5  21   1      135.88      106.44    239.08 o 
   6  21   1       98.77       45.28    372.14 o 
   7  21   1     1543.46     1255.00    374.10 o 
  -7  22   1      136.52      169.93    269.01 o 
  -6  22   1       14.61       49.35    207.82 o 
  -5  22   1      225.75      261.92    212.50 o 
  -4  22   1     3464.96     4066.24    287.95 o 
  -3  22   1       52.56       80.65    167.95 o 
  -2  22   1       57.74       87.86    150.16 o 
  -1  22   1     2846.95     2924.46    195.65 o 
   0  22   1       64.16       26.08    104.30 o 
   1  22   1     1050.68     1215.09    132.97 o 
   2  22   1       25.58      -73.14    120.44 o 
   3  22   1       26.55       32.33    148.05 o 
   4  22   1     1721.18     2161.96    265.20 o 
   5  22   1       93.53      -98.20    283.63 o 
   6  22   1       25.67      114.51    340.50 o 
  -7  23   1       21.72      -23.55    293.19 o 
  -6  23   1      159.23      112.53    233.71 o 
  -5  23   1     1521.05     1618.08    251.31 o 
  -4  23   1      418.69      555.77    224.26 o 
  -3  23   1     1899.05     2294.73    279.39 o 
  -2  23   1      156.87      247.79    236.06 o 
  -1  23   1      692.59      694.82    162.40 o 
   0  23   1       34.27       46.31    128.91 o 
   1  23   1      307.80      336.69    125.35 o 
   2  23   1      136.86        2.63    134.80 o 
   3  23   1     1674.37     1456.14    169.45 o 
   4  23   1     1487.73     1628.40    261.90 o 
   5  23   1      535.38      632.86    313.05 o 
   6  23   1      193.94       88.02    331.15 o 
  -6  24   1      518.84      828.87    282.79 o 
  -5  24   1       58.74      189.23    244.22 o 
  -4  24   1     1407.41     1385.41    226.35 o 
  -3  24   1       56.34       60.39    199.27 o 
  -2  24   1      741.21      561.68    249.20 o 
  -1  24   1     1755.95     1717.09    186.98 o 
   0  24   1      783.49      953.86    162.25 o 
   1  24   1     2594.02     2571.80    166.23 o 
   2  24   1      381.47      318.84    137.02 o 
   3  24   1       43.15      260.44    209.07 o 
   4  24   1     1700.31     1805.87    272.43 o 
   5  24   1       19.89      391.63    368.62 o 
  -6  25   1      266.49      277.75    259.65 o 
  -5  25   1     2945.29     3620.57    352.22 o 
  -4  25   1       99.34       50.11    222.72 o 
  -3  25   1     1242.92     1146.99    264.14 o 
  -2  25   1     1275.23     1321.99    273.34 o 
  -1  25   1      279.06      244.36    184.27 o 
   0  25   1       27.20       84.38    145.32 o 
   1  25   1      318.30      423.04    147.51 o 
   2  25   1      405.85      424.23    154.61 o 
   3  25   1      588.73      854.32    281.39 o 
   4  25   1       14.35       53.23    240.14 o 
   5  25   1     1989.78     2431.04    393.63 o 
  -5  26   1        3.44      264.48    249.88 o 
  -4  26   1      132.76      124.89    264.48 o 
  -3  26   1      233.68      538.96    293.82 o 
  -2  26   1     1502.17     1535.01    283.50 o 
  -1  26   1     1548.77     1848.24    204.59 o 
   0  26   1      624.99      798.72    179.36 o 
   1  26   1     2104.37     1906.04    225.96 o 
   2  26   1     1373.14     1689.15    305.49 o 
   3  26   1       44.50       -4.36    217.39 o 
   4  26   1       36.89      172.03    229.98 o 
  -5  27   1      489.28      807.01    310.85 o 
  -4  27   1      162.52        5.41    266.05 o 
  -3  27   1      106.04      205.01    291.49 o 
  -2  27   1      106.54      -17.64    403.41 o 
  -1  27   1        1.48      -33.48    253.83 o 
   0  27   1       21.36      104.87    159.77 o 
   1  27   1       25.26      136.93    249.38 o 
   2  27   1      124.88      557.72    330.67 o 
   3  27   1      113.00      -12.29    204.41 o 
   4  27   1       73.70       24.85    304.85 o 
  -4  28   1       12.52      132.45    325.99 o 
  -3  28   1      236.86      368.06    259.89 o 
  -2  28   1     1225.37     1356.02    299.70 o 
  -1  28   1      641.33      782.24    275.52 o 
   0  28   1      319.10      276.59    163.62 o 
   1  28   1      877.24      906.59    213.43 o 
   2  28   1      770.33      789.28    449.76 o 
   3  28   1       21.37      110.54    312.03 o 
  -3  29   1      315.79      405.74    240.65 o 
  -2  29   1      191.99      348.68    253.59 o 
  -1  29   1        7.56       -7.53    265.67 o 
   0  29   1        1.59      156.28    256.70 o 
   1  29   1       38.32      278.61    273.01 o 
   2  29   1       72.60      103.61    427.66 o 
  -1  30   1      358.81      251.32    412.25 o 
   0  30   1      868.27      837.80    326.30 o 
 -11   0   2      202.85      663.54    390.19 o 
 -10   0   2      804.55      670.24    361.58 o 
  -9   0   2     3929.05     4103.62    527.29 o 
  -8   0   2     1646.83     1757.59    414.59 o 
  -7   0   2     8048.57     6330.27   1313.37 o 
  -6   0   2       15.43       73.06    138.85 o 
  -5   0   2     9175.01     8267.94    714.45 o 
  -4   0   2    13057.38    12801.38    194.13 o 
  -3   0   2    17055.53    17682.06    463.12 o 
  -2   0   2      443.70      513.16     42.22 o 
  -1   0   2     1020.22     1184.74     86.04 o 
   0   0   2   420121.31   424442.56   2913.50 o 
   1   0   2    24581.71    23338.80    454.20 o 
   2   0   2     5316.37     5713.08    245.32 o 
   3   0   2    35599.50    34883.98    471.45 o 
   4   0   2      624.11      538.09    139.86 o 
   5   0   2     1167.34      970.05    186.83 o 
   6   0   2       84.56      102.86    211.92 o 
   7   0   2      826.90     1180.09    279.06 o 
   8   0   2      150.88      210.99    255.28 o 
   9   0   2      245.82      471.76    473.96 o 
 -11   1   2      371.86      409.88    357.45 o 
 -10   1   2       32.13     -128.25    263.34 o 
  -9   1   2      240.80      -53.89    248.93 o 
  -8   1   2      273.13       -8.15    255.40 o 
  -7   1   2      585.87      368.08    161.86 o 
  -6   1   2      191.86      120.86     96.46 o 
  -5   1   2     1467.47     1392.05     98.08 o 
  -4   1   2     8416.48     8565.96    140.98 o 
  -3   1   2    25103.73    25417.75    315.43 o 
  -2   1   2      706.32      778.81     38.51 o 
  -1   1   2     3807.67     3700.03    106.13 o 
   0   1   2       94.36      562.80     58.26 o 
   1   1   2      885.76      861.61     86.06 o 
   2   1   2     3937.07     4116.23    155.79 o 
   3   1   2      491.13      602.58     95.52 o 
   4   1   2     4019.12     4194.58    154.49 o 
   5   1   2      296.68      420.91    120.14 o 
   6   1   2       98.50      144.52    120.95 o 
   7   1   2      170.20      203.20    165.99 o 
   8   1   2       45.38       56.35    210.34 o 
   9   1   2      189.35      381.37    482.78 o 
 -11   2   2       10.96      -72.92    250.72 o 
 -10   2   2     1073.32      894.32    297.21 o 
  -9   2   2      655.38      438.70    262.42 o 
  -8   2   2     1689.11     1414.48    255.88 o 
  -7   2   2     5735.20     5048.50    268.17 o 
  -6   2   2       39.55      -87.17     95.94 o 
  -5   2   2     9967.11     9815.21    254.28 o 
  -4   2   2     7221.16     7412.90    116.21 o 
  -3   2   2    22780.17    22627.93    442.65 o 
  -2   2   2      300.43      329.06     38.78 o 
  -1   2   2      439.11      499.72     40.22 o 
   0   2   2    99204.41   106619.56   1051.55 o 
   1   2   2     3592.78     3718.85    276.79 o 
   2   2   2     8675.60     8523.78    172.92 o 
   3   2   2     9452.82     9294.99    212.02 o 
   4   2   2      652.22      548.87    108.93 o 
   5   2   2     2375.57     2154.70    147.75 o 
   6   2   2       66.68       93.97    141.34 o 
   7   2   2     1136.46     1261.93    175.47 o 
   8   2   2       44.12      229.11    195.71 o 
   9   2   2       60.41      476.15    524.65 o 
 -10   3   2        5.47     -131.41    313.71 o 
  -9   3   2      109.67     -150.96    287.19 o 
  -8   3   2     1408.78     1447.15    224.96 o 
  -7   3   2     1072.08     1001.29    171.14 o 
  -6   3   2     2599.47     2031.76    131.76 o 
  -5   3   2      327.70      428.13     65.98 o 
  -4   3   2    12609.39    12027.25    212.12 o 
  -3   3   2    22700.10    22986.58    714.33 o 
  -2   3   2     2221.21     2234.90     69.40 o 
  -1   3   2     5238.71     5578.42    198.69 o 
   0   3   2     4481.89     4310.55    231.71 o 
   1   3   2     3579.14     3108.00    190.04 o 
   2   3   2     5110.13     5130.47    248.51 o 
   3   3   2     6111.34     6087.18    179.35 o 
   4   3   2     9793.08     9822.83    250.24 o 
   5   3   2     2668.23     2569.62    147.17 o 
   6   3   2      706.41      837.19    160.73 o 
   7   3   2      266.92      386.37    153.41 o 
   8   3   2      244.36       51.85    314.07 o 
   9   3   2        2.45      238.97    353.39 o 
 -10   4   2     1492.62     1195.16    340.19 o 
  -9   4   2      378.41      377.90    257.08 o 
  -8   4   2      964.94      575.09    235.85 o 
  -7   4   2     7294.89     6310.11    418.04 o 
  -6   4   2      615.40      441.88    147.80 o 
  -5   4   2    22887.32    21411.58    223.23 o 
  -4   4   2     4689.37     4789.51    132.08 o 
  -3   4   2     2561.90     2512.86     99.99 o 
  -2   4   2    31929.93    31528.50    363.16 o 
  -1   4   2      165.01      168.75     39.57 o 
   0   4   2     1405.99     1339.46    120.61 o 
   1   4   2     3051.48     3351.90    219.11 o 
   2   4   2     9821.79     9501.86   1325.21 o 
   3   4   2       12.02       -6.55     98.44 o 
   4   4   2     2048.21     1970.19    150.17 o 
   5   4   2     4569.38     4593.21    328.45 o 
   6   4   2      835.65      896.18    154.37 o 
   7   4   2     2481.87     2732.07    206.95 o 
   8   4   2       10.01       95.92    265.39 o 
   9   4   2      162.84      166.19    268.48 o 
 -10   5   2      658.46      416.72    285.53 o 
  -9   5   2      982.52      901.78    287.73 o 
  -8   5   2      542.12      448.26    170.60 o 
  -7   5   2     2036.09     2039.04    195.73 o 
  -6   5   2     1796.80     1717.45    130.16 o 
  -5   5   2      681.00      703.58     94.32 o 
  -4   5   2     6710.60     6838.81    154.52 o 
  -3   5   2    13483.20    13643.21    229.02 o 
  -2   5   2    13552.42    13941.40    268.83 o 
  -1   5   2    13185.26    13360.87    139.89 o 
   0   5   2       17.82       25.53     37.16 o 
   1   5   2      277.64      216.83     88.82 o 
   2   5   2      430.56      480.89     79.56 o 
   3   5   2    19649.18    19846.71   1278.68 o 
   4   5   2     2027.85     2335.77    164.99 o 
   5   5   2      374.62      353.70    130.55 o 
   6   5   2     1960.73     2076.74    239.70 o 
   7   5   2      806.84      456.02    198.87 o 
   8   5   2      129.18       25.02    232.38 o 
   9   5   2        4.65       -9.63    319.17 o 
 -10   6   2     1254.84     1146.33    307.04 o 
  -9   6   2       74.02       51.68    225.94 o 
  -8   6   2      537.89      250.58    192.75 o 
  -7   6   2     2405.40     2127.60    202.32 o 
  -6   6   2      727.92      754.94    110.70 o 
  -5   6   2    16169.71    15285.89    334.65 o 
  -4   6   2     2818.06     2673.35    107.22 o 
  -3   6   2     2574.99     2652.10     99.09 o 
  -2   6   2    45885.75    46850.95    685.48 o 
  -1   6   2      372.44      390.40     46.18 o 
   0   6   2      630.99      663.03     72.62 o 
   1   6   2     2218.42     2089.21    159.67 o 
   2   6   2     5966.49     5574.27    281.09 o 
   3   6   2      332.20      386.04    102.35 o 
   4   6   2       11.38       98.73    138.61 o 
   5   6   2     5296.52     6029.04    484.36 o 
   6   6   2      900.59      799.09    154.15 o 
   7   6   2      832.85      507.27    199.56 o 
   8   6   2        1.63      183.85    278.46 o 
   9   6   2      100.26      206.24    317.80 o 
 -10   7   2     2947.77     2883.40    488.55 o 
  -9   7   2      744.05      479.15    297.93 o 
  -8   7   2      507.73      346.07    312.32 o 
  -7   7   2     4440.99     4431.03    365.77 o 
  -6   7   2       73.12     -106.18    113.56 o 
  -5   7   2      926.52      832.25    107.58 o 
  -4   7   2       50.48       -8.12     74.95 o 
  -3   7   2    18309.36    17964.49    479.38 o 
  -2   7   2    33642.24    35605.96   1103.04 o 
  -1   7   2     5395.71     5642.21     95.14 o 
   0   7   2     1371.54     1273.47     89.44 o 
   1   7   2     6510.81     6035.35    390.26 o 
   2   7   2     6788.94     6765.91    471.05 o 
   3   7   2    10678.63    10625.16    956.88 o 
   4   7   2       89.79      163.04    108.54 o 
   5   7   2       97.02      145.87    130.90 o 
   6   7   2     1832.06     1882.77    202.92 o 
   7   7   2     1614.32     1123.15    240.99 o 
   8   7   2       89.81      126.07    290.25 o 
   9   7   2      211.71      459.37    330.65 o 
 -10   8   2      286.15      395.46    311.94 o 
  -9   8   2      173.02     -224.00    232.85 o 
  -8   8   2      192.77      212.02    169.92 o 
  -7   8   2      101.80       37.65    139.72 o 
  -6   8   2     3849.40     3495.35    162.89 o 
  -5   8   2       12.40       18.38     89.56 o 
  -4   8   2     9509.24     9392.06    420.62 o 
  -3   8   2    10117.18    10315.64    178.11 o 
  -2   8   2     1238.40     1242.52     62.37 o 
  -1   8   2       10.42       83.66     47.73 o 
   0   8   2      947.84      874.40     81.87 o 
   1   8   2     1505.61     1220.41    144.83 o 
   2   8   2     8262.56     7826.52    625.55 o 
   3   8   2        1.61       51.28     87.07 o 
   4   8   2     5149.13     5054.39    494.66 o 
   5   8   2      376.17      461.35    208.57 o 
   6   8   2      673.31      580.41    170.13 o 
   7   8   2      440.11      247.27    272.77 o 
   8   8   2        0.50      219.18    347.43 o 
 -10   9   2     2399.68     3316.89    575.60 o 
  -9   9   2      289.08       64.81    246.41 o 
  -8   9   2     1929.37     1752.39    269.46 o 
  -7   9   2        1.38      -50.55    126.91 o 
  -6   9   2      861.12      793.00    135.88 o 
  -5   9   2      591.46      583.99    123.86 o 
  -4   9   2      612.05      664.35    100.81 o 
  -3   9   2      543.80      614.84     56.36 o 
  -2   9   2     3860.65     3528.99    175.29 o 
  -1   9   2    32552.48    33888.53    621.04 o 
   0   9   2     1502.84     1450.79     98.63 o 
   1   9   2    19615.90    18358.02    543.35 o 
   2   9   2    16824.14    14667.06   1848.76 o 
   3   9   2     5973.62     6117.98    379.00 o 
   4   9   2      385.32      460.10    224.08 o 
   5   9   2      207.97      265.50    205.38 o 
   6   9   2      231.22      264.35    216.51 o 
   7   9   2        3.00      -88.88    332.48 o 
   8   9   2      364.51      513.06    299.74 o 
 -10  10   2       20.57      -35.27    449.70 o 
  -9  10   2      531.76      286.22    229.48 o 
  -8  10   2     1990.20     2030.03    248.21 o 
  -7  10   2     1002.51     1127.42    172.97 o 
  -6  10   2     6939.98     7239.09    226.84 o 
  -5  10   2     3236.01     3407.30    161.08 o 
  -4  10   2     4301.21     4245.68    236.56 o 
  -3  10   2     4829.21     4704.72    104.53 o 
  -2  10   2       28.45        5.86     47.08 o 
  -1  10   2     7197.17     7451.64    177.02 o 
   0  10   2       55.89       74.71     84.67 o 
   1  10   2      512.49      644.82    103.36 o 
   2  10   2      386.15      256.86    136.44 o 
   3  10   2     1795.60     1427.47    215.16 o 
   4  10   2     4371.31     3863.26    268.64 o 
   5  10   2      138.68      378.52    214.91 o 
   6  10   2     1528.98     1187.17    248.41 o 
   7  10   2     1492.42     1628.41    332.56 o 
   8  10   2       39.15       55.89    303.17 o 
 -10  11   2        0.39     -251.30    639.27 o 
  -9  11   2      470.22      527.09    291.92 o 
  -8  11   2     4029.18     4064.63    309.56 o 
  -7  11   2     4047.38     4570.61    232.11 o 
  -6  11   2      482.33      553.80    121.25 o 
  -5  11   2     9931.80     9711.42    227.32 o 
  -4  11   2     7043.57     6396.69    199.86 o 
  -3  11   2      292.29      264.02     52.99 o 
  -2  11   2     4838.28     4937.88     98.40 o 
  -1  11   2     4992.16     5166.11    175.13 o 
   0  11   2      926.49      896.21     83.84 o 
   1  11   2    10842.20    11110.04    375.66 o 
   2  11   2      448.16      264.28    141.73 o 
   3  11   2     1945.07     1434.65    223.77 o 
   4  11   2      311.80      292.49    170.69 o 
   5  11   2     4012.55     3537.83    274.39 o 
   6  11   2       47.63        7.09    247.81 o 
   7  11   2      372.83      630.91    309.42 o 
   8  11   2     2261.66     2163.16    427.80 o 
 -10  12   2      280.02      535.69    511.44 o 
  -9  12   2       59.78      -82.65    322.17 o 
  -8  12   2      391.18      426.17    217.74 o 
  -7  12   2     2123.04     2014.10    202.37 o 
  -6  12   2      303.48      286.75    132.33 o 
  -5  12   2     8155.61     8037.19    211.86 o 
  -4  12   2      795.37      642.53    103.19 o 
  -3  12   2       37.80        7.76     54.19 o 
  -2  12   2     5853.58     5514.41    110.71 o 
  -1  12   2       10.09       15.48     55.35 o 
   0  12   2     2393.21     2231.37    113.29 o 
   1  12   2     3202.23     3276.44    157.02 o 
   2  12   2     1945.65     1598.71    177.92 o 
   3  12   2       36.60      -30.31    193.21 o 
   4  12   2      230.39       69.47    193.02 o 
   5  12   2      669.04      510.95    230.36 o 
   6  12   2      571.34      697.18    324.08 o 
   7  12   2      616.58      814.53    300.97 o 
   8  12   2       25.97       64.09    282.12 o 
 -10  13   2      141.29     -250.75    336.60 o 
  -9  13   2      388.09      -63.22    386.96 o 
  -8  13   2     4969.06     5242.65    765.72 o 
  -7  13   2     6982.76     7833.21    271.88 o 
  -6  13   2      260.14      258.00    131.88 o 
  -5  13   2     9178.13     9133.74    233.93 o 
  -4  13   2     4144.57     3931.62    162.68 o 
  -3  13   2       98.29       61.04     68.29 o 
  -2  13   2      762.08      790.86     75.11 o 
  -1  13   2     1110.26     1056.54     71.79 o 
   0  13   2      583.43      562.64     60.74 o 
   1  13   2     4992.98     4954.83    176.86 o 
   2  13   2      177.85      310.07    149.25 o 
   3  13   2        0.26      -18.51    140.90 o 
   4  13   2      455.97      520.05    191.95 o 
   5  13   2     6600.36     5952.18    708.70 o 
   6  13   2       86.64     -117.21    273.49 o 
   7  13   2      467.13      613.16    325.86 o 
   8  13   2     2387.83     2519.87    389.43 o 
  -9  14   2     1994.83     2097.33    460.89 o 
  -8  14   2      260.01      154.55    355.06 o 
  -7  14   2     1078.79     1171.64    226.37 o 
  -6  14   2     1894.84     1982.80    159.25 o 
  -5  14   2     5255.96     5236.80    193.02 o 
  -4  14   2     2111.74     1905.84    133.24 o 
  -3  14   2     5131.84     4473.24    261.17 o 
  -2  14   2    10038.00     9603.20    245.69 o 
  -1  14   2      290.11      303.70     70.97 o 
   0  14   2     8802.02     9189.85    298.54 o 
   1  14   2      497.11      354.47    116.69 o 
   2  14   2     5304.74     4906.90    524.36 o 
   3  14   2     2229.58     2148.58    227.19 o 
   4  14   2      912.22      852.61    202.68 o 
   5  14   2     5816.16     6454.27    753.80 o 
   6  14   2      353.48      491.72    288.07 o 
   7  14   2        7.10       39.94    311.45 o 
   8  14   2       54.61     -217.36    390.07 o 
  -9  15   2      187.62     -282.12    390.69 o 
  -8  15   2      640.14      607.99    273.10 o 
  -7  15   2      333.02      214.13    255.16 o 
  -6  15   2      841.45      697.94    180.44 o 
  -5  15   2     1447.58     1490.82    145.81 o 
  -4  15   2      281.16      141.68    111.07 o 
  -3  15   2        2.96      -77.07    108.79 o 
  -2  15   2       11.56       45.35     68.85 o 
  -1  15   2      899.54      918.74     83.27 o 
   0  15   2      158.86      138.26     77.24 o 
   1  15   2     2003.47     2089.07    141.67 o 
   2  15   2     1233.67     1259.39    166.84 o 
   3  15   2      270.06      268.91    183.22 o 
   4  15   2       85.07      -78.25    251.65 o 
   5  15   2      475.90      225.40    289.64 o 
   6  15   2       45.70      347.85    294.34 o 
   7  15   2       76.74      300.53    343.87 o 
  -9  16   2     1861.71     1655.65    468.59 o 
  -8  16   2      494.19      529.46    272.95 o 
  -7  16   2     1244.12     1462.20    254.45 o 
  -6  16   2     3954.63     4384.02    271.91 o 
  -5  16   2     3033.83     3202.83    187.51 o 
  -4  16   2     1382.49     1101.69    126.78 o 
  -3  16   2    11713.98    10661.24    588.01 o 
  -2  16   2     7504.61     7343.01    295.91 o 
  -1  16   2      215.61      264.77     78.52 o 
   0  16   2     5384.35     5028.40    147.34 o 
   1  16   2       28.83       65.99    105.98 o 
   2  16   2     9030.09     8310.89    335.94 o 
   3  16   2      419.37      152.32    160.48 o 
   4  16   2      903.39      934.16    310.88 o 
   5  16   2     3815.44     3279.41    320.27 o 
   6  16   2      575.56      302.53    302.84 o 
   7  16   2        0.33      -19.78    340.97 o 
  -9  17   2        3.36     -496.55    400.10 o 
  -8  17   2      101.99       44.41    301.34 o 
  -7  17   2     1364.87     1415.35    276.68 o 
  -6  17   2       71.03       66.75    196.71 o 
  -5  17   2     1609.85     1739.29    243.10 o 
  -4  17   2     1403.42     1244.83    159.78 o 
  -3  17   2     1162.75     1107.45    145.45 o 
  -2  17   2     3168.72     3212.98    166.30 o 
  -1  17   2      665.39      632.31     88.94 o 
   0  17   2       76.25       -2.04     93.77 o 
   1  17   2       19.51       61.20    116.39 o 
   2  17   2      604.05      606.94    132.82 o 
   3  17   2     1250.75      995.47    223.25 o 
   4  17   2      803.93      638.79    216.28 o 
   5  17   2      871.38      833.60    281.05 o 
   6  17   2       43.51      205.58    262.65 o 
   7  17   2      183.60       43.84    313.94 o 
  -8  18   2       19.71     -115.71    246.89 o 
  -7  18   2     1876.58     1958.08    288.99 o 
  -6  18   2      436.61      279.60    245.35 o 
  -5  18   2     6069.43     7089.49    352.24 o 
  -4  18   2       60.29      178.24    151.98 o 
  -3  18   2      320.41      362.88    143.44 o 
  -2  18   2    14951.67    15090.12    248.57 o 
  -1  18   2      389.91      372.66     96.79 o 
   0  18   2     1954.39     1919.92    113.79 o 
   1  18   2      483.16      502.70    101.66 o 
   2  18   2     8326.57     7905.84    262.91 o 
   3  18   2       90.99      101.01    198.61 o 
   4  18   2      154.72      101.43    237.82 o 
   5  18   2     1896.69     1646.80    284.09 o 
   6  18   2        8.54     -237.45    273.53 o 
   7  18   2      275.62      277.61    334.27 o 
  -8  19   2       83.78      195.66    266.77 o 
  -7  19   2      926.90     1133.39    277.77 o 
  -6  19   2       68.74       78.94    239.94 o 
  -5  19   2     5344.00     6722.60    355.62 o 
  -4  19   2     2324.75     2612.14    238.78 o 
  -3  19   2     1365.68     1217.36    142.00 o 
  -2  19   2     1114.06     1336.99    137.55 o 
  -1  19   2      854.69      717.10    127.78 o 
   0  19   2       18.80       54.09     98.13 o 
   1  19   2      133.00       94.50    113.10 o 
   2  19   2      378.20      359.89    163.51 o 
   3  19   2     1840.00     1429.96    251.41 o 
   4  19   2       14.66     -188.71    202.35 o 
   5  19   2     1947.70     1722.01    287.44 o 
   6  19   2      847.99      828.26    340.25 o 
  -8  20   2     1012.18     1096.01    323.73 o 
  -7  20   2     1956.15     2082.97    341.59 o 
  -6  20   2      494.53      568.18    258.32 o 
  -5  20   2     4868.15     6007.87    504.80 o 
  -4  20   2       41.06     -134.61    188.32 o 
  -3  20   2      297.15      166.82    125.23 o 
  -2  20   2     7916.93     7802.50    216.83 o 
  -1  20   2       61.71      168.35    119.76 o 
   0  20   2     1535.04     1505.46    125.79 o 
   1  20   2        8.50      -38.98    111.77 o 
   2  20   2     4263.33     3956.92    317.22 o 
   3  20   2        0.86      -24.74    257.13 o 
   4  20   2       36.27       20.28    244.38 o 
   5  20   2     1660.17     1855.99    367.08 o 
   6  20   2      411.29       87.72    388.91 o 
  -8  21   2      267.57      475.93    354.75 o 
  -7  21   2      188.71      -63.10    310.19 o 
  -6  21   2      147.41      188.84    249.76 o 
  -5  21   2     1233.17     1593.95    259.35 o 
  -4  21   2       15.01     -192.56    171.12 o 
  -3  21   2      333.26      450.29    197.15 o 
  -2  21   2      256.24      253.84    143.57 o 
  -1  21   2     3233.80     3180.17    174.65 o 
   0  21   2      586.09      560.04    132.31 o 
   1  21   2     2345.32     2238.15    190.83 o 
   2  21   2     1089.50     1178.04    142.01 o 
   3  21   2        4.65      103.61    271.22 o 
   4  21   2       32.20       16.41    226.92 o 
   5  21   2      613.25      372.44    357.15 o 
   6  21   2      164.98      -34.64    337.47 o 
  -7  22   2      641.29     1059.68    336.05 o 
  -6  22   2      897.79      936.25    271.59 o 
  -5  22   2     1766.91     2429.62    310.11 o 
  -4  22   2      509.80      548.10    285.93 o 
  -3  22   2      414.86      767.72    275.08 o 
  -2  22   2      473.19      508.56    164.21 o 
  -1  22   2       38.75       70.94    128.93 o 
   0  22   2     3312.30     3464.95    195.96 o 
   1  22   2       71.94       14.89    115.03 o 
   2  22   2       94.05      249.25    138.92 o 
   3  22   2      431.36      675.29    252.84 o 
   4  22   2      271.73      412.96    272.25 o 
   5  22   2      158.61      413.57    355.61 o 
  -7  23   2        2.27       -0.44    315.13 o 
  -6  23   2       29.66      124.57    258.72 o 
  -5  23   2      118.80       34.56    267.34 o 
  -4  23   2       42.39      103.26    227.96 o 
  -3  23   2      151.63      127.20    275.88 o 
  -2  23   2     1782.79     2249.96    261.10 o 
  -1  23   2     1029.17      985.83    152.75 o 
   0  23   2      320.35      515.71    146.34 o 
   1  23   2     2092.77     2152.84    170.99 o 
   2  23   2     2146.55     2064.30    225.18 o 
   3  23   2      848.90     1158.02    268.26 o 
   4  23   2       26.72      -36.88    232.19 o 
   5  23   2       66.76     -109.65    254.06 o 
  -6  24   2      318.48      331.87    271.11 o 
  -5  24   2      159.70      121.01    268.33 o 
  -4  24   2      757.08     1065.03    331.81 o 
  -3  24   2      326.44      443.39    248.89 o 
  -2  24   2     1038.21     1045.34    241.42 o 
  -1  24   2        0.18      158.06    181.57 o 
   0  24   2     5833.86     5747.67    214.13 o 
   1  24   2      430.10      444.88    141.99 o 
   2  24   2      526.53      573.46    152.69 o 
   3  24   2     1722.59     2044.14    232.13 o 
   4  24   2        6.10       86.79    242.30 o 
   5  24   2       19.06       63.78    344.99 o 
  -6  25   2       25.98      -87.64    361.08 o 
  -5  25   2       20.43      153.45    326.08 o 
  -4  25   2      183.74      227.53    301.82 o 
  -3  25   2     1486.39     1538.79    244.88 o 
  -2  25   2      755.47      862.22    274.93 o 
  -1  25   2       16.77      145.35    188.53 o 
   0  25   2        1.26      109.18    155.84 o 
   1  25   2       14.98       94.95    151.75 o 
   2  25   2       42.87      109.98    146.20 o 
   3  25   2     1240.40     1754.78    251.75 o 
   4  25   2      125.00      337.88    336.72 o 
  -5  26   2        4.40      -81.14    265.46 o 
  -4  26   2      128.30      215.61    260.56 o 
  -3  26   2      770.90      787.80    234.63 o 
  -2  26   2     1672.49     1565.74    264.16 o 
  -1  26   2       86.56       -4.96    254.43 o 
   0  26   2     1996.09     2183.30    200.42 o 
   1  26   2      506.12      584.70    163.06 o 
   2  26   2      542.79      513.54    173.85 o 
   3  26   2      533.69     1186.99    337.64 o 
   4  26   2        4.61     -292.70    338.64 o 
  -5  27   2       11.34        9.81    327.89 o 
  -4  27   2      735.53      782.26    289.16 o 
  -3  27   2     2695.58     3374.46    300.07 o 
  -2  27   2       97.95      -25.49    229.27 o 
  -1  27   2     1045.21     1025.25    425.53 o 
   0  27   2       30.52     -116.43    167.55 o 
   1  27   2      309.04      652.50    177.02 o 
   2  27   2       93.57      130.83    185.23 o 
   3  27   2     1838.32     2011.59    418.97 o 
  -4  28   2       21.94      239.79    333.56 o 
  -3  28   2       21.56      -68.22    219.15 o 
  -2  28   2       15.18       62.92    211.23 o 
  -1  28   2        5.85      197.98    226.79 o 
   0  28   2      123.10      257.34    193.95 o 
   1  28   2        0.23      184.18    193.77 o 
   2  28   2       71.67      335.07    429.86 o 
  -3  29   2     1980.28     1830.79    277.15 o 
  -2  29   2      215.58      100.47    254.16 o 
  -1  29   2     1082.59     1171.91    265.79 o 
   0  29   2      106.19       56.15    224.64 o 
   1  29   2      247.88      353.31    254.21 o 
 -11   1   3      567.78      499.25    355.78 o 
 -10   1   3      650.10      324.22    270.41 o 
  -9   1   3     6061.92     5605.72    365.57 o 
  -8   1   3       27.79     -117.77    176.50 o 
  -7   1   3      654.60      640.54    169.74 o 
  -6   1   3       38.34       56.07     75.07 o 
  -5   1   3    10964.04    11133.78    136.11 o 
  -4   1   3     1307.64     1402.81     57.63 o 
  -3   1   3    14272.90    14573.72    237.63 o 
  -2   1   3    12510.00    12767.65    269.60 o 
  -1   1   3     1109.64     1165.56    173.15 o 
   0   1   3      948.22     1042.07    109.90 o 
   1   1   3      997.85      768.49    123.91 o 
   2   1   3     7993.53     7370.20    296.92 o 
   3   1   3     7946.94     7095.81    251.31 o 
   4   1   3     2511.82     2306.42    143.51 o 
   5   1   3     4079.51     3496.94    188.86 o 
   6   1   3      178.89      335.63    163.94 o 
   7   1   3      117.66       85.37    190.40 o 
   8   1   3      143.16      227.96    230.98 o 
 -11   2   3      228.14       -5.55    257.35 o 
 -10   2   3      147.63      108.70    253.03 o 
  -9   2   3     2833.88     2390.73    274.88 o 
  -8   2   3      890.06      751.70    223.92 o 
  -7   2   3        3.99      114.85    146.08 o 
  -6   2   3    13296.73    12932.52    287.22 o 
  -5   2   3     2970.14     2864.54     76.67 o 
  -4   2   3     1594.35     1477.73     64.48 o 
  -3   2   3    19644.26    19730.85    287.35 o 
  -2   2   3       33.99       15.46     64.09 o 
  -1   2   3      828.57      838.26     76.61 o 
   0   2   3      187.29      153.37     77.90 o 
   1   2   3       15.04       -6.92     90.37 o 
   2   2   3      584.06      656.01    104.22 o 
   3   2   3       53.69       74.62    120.03 o 
   4   2   3     1425.63     1202.06    125.45 o 
   5   2   3      258.02      280.23    138.66 o 
   6   2   3     1865.21     1889.18    201.49 o 
   7   2   3     1744.45     1699.33    235.62 o 
   8   2   3       17.33      197.21    234.67 o 
 -11   3   3        8.48     -112.11    313.02 o 
 -10   3   3       19.48     -142.35    249.28 o 
  -9   3   3     1757.30     1645.78    251.37 o 
  -8   3   3     1297.23      673.65    232.32 o 
  -7   3   3     4056.18     3381.60    194.52 o 
  -6   3   3      134.58      232.79    103.55 o 
  -5   3   3       18.19      125.59     50.88 o 
  -4   3   3     5944.59     6033.30    174.47 o 
  -3   3   3    27067.22    26831.44    202.50 o 
  -2   3   3     4683.40     4792.67    104.47 o 
  -1   3   3      794.20     1010.51     85.83 o 
   0   3   3     1309.60     1319.54    103.83 o 
   1   3   3     3792.43     3698.62    247.26 o 
   2   3   3     1047.17      983.57    106.54 o 
   3   3   3       41.68       31.92    103.20 o 
   4   3   3     3941.63     3688.76    308.20 o 
   5   3   3      171.33      147.40    125.50 o 
   6   3   3        4.76      180.18    157.41 o 
   7   3   3     2182.88     2265.33    362.41 o 
   8   3   3       21.51     -105.48    221.70 o 
 -11   4   3       60.90       58.62    348.31 o 
 -10   4   3      651.65      527.97    273.38 o 
  -9   4   3     3667.73     3124.57    301.08 o 
  -8   4   3      698.22      438.65    219.67 o 
  -7   4   3      588.62      499.58    126.66 o 
  -6   4   3    38900.36    37294.10    724.53 o 
  -5   4   3     1164.01     1133.83     96.68 o 
  -4   4   3     3078.37     3376.53    118.11 o 
  -3   4   3     2817.90     2678.56     65.81 o 
  -2   4   3     6068.00     6263.53    120.05 o 
  -1   4   3     1147.78     1210.77    103.30 o 
   0   4   3     3627.96     4040.13    276.70 o 
   1   4   3     4735.52     4672.92    310.48 o 
   2   4   3     2521.98     2487.18    132.25 o 
   3   4   3     1115.89     1032.67    132.42 o 
   4   4   3        6.15       94.78    146.48 o 
   5   4   3      279.61      440.95    146.13 o 
   6   4   3     3721.83     3606.70    442.42 o 
   7   4   3     1017.04     1189.74    264.80 o 
   8   4   3       84.64      293.10    345.67 o 
 -11   5   3        4.33     -358.40    351.70 o 
 -10   5   3     2385.74     2398.86    311.52 o 
  -9   5   3      220.92      169.87    246.30 o 
  -8   5   3     1231.64      982.21    301.21 o 
  -7   5   3    11492.36    11225.91    264.99 o 
  -6   5   3     3052.31     2897.48    142.59 o 
  -5   5   3     3280.36     3294.54    190.16 o 
  -4   5   3     9027.79     8849.84    167.67 o 
  -3   5   3     1218.92     1274.69     63.14 o 
  -2   5   3      774.12      766.52     58.03 o 
  -1   5   3       17.14      -18.14     57.49 o 
   0   5   3     5004.36     5321.76    140.82 o 
   1   5   3        7.21       62.34     80.40 o 
   2   5   3      520.71      466.42    107.21 o 
   3   5   3      147.57      176.21    115.55 o 
   4   5   3     4982.45     4678.77    222.46 o 
   5   5   3      780.32     1021.02    158.48 o 
   6   5   3      158.72       83.65    189.73 o 
   7   5   3     1184.89     1271.96    267.41 o 
   8   5   3      229.45      345.10    339.49 o 
 -10   6   3      544.99      509.73    277.66 o 
  -9   6   3     1081.19      456.61    267.30 o 
  -8   6   3     1318.28     1133.20    267.62 o 
  -7   6   3      688.47      516.25    142.51 o 
  -6   6   3     8590.19     8299.11    311.00 o 
  -5   6   3     3197.06     3157.43    189.51 o 
  -4   6   3     4167.95     4340.82    161.88 o 
  -3   6   3      815.48      878.02     58.96 o 
  -2   6   3    14088.74    14059.84    160.22 o 
  -1   6   3    22593.47    23898.65    379.31 o 
   0   6   3    12235.97    12775.54    212.14 o 
   1   6   3    25401.54    26083.55   1275.89 o 
   2   6   3     4308.39     4190.73    266.16 o 
   3   6   3     1366.60     1623.62    144.62 o 
   4   6   3     3807.83     4045.15    269.87 o 
   5   6   3      194.19      265.76    254.77 o 
   6   6   3     1253.99     1260.99    213.13 o 
   7   6   3        1.85       53.64    244.05 o 
   8   6   3        5.70      245.05    261.64 o 
 -10   7   3      735.03      711.61    275.77 o 
  -9   7   3      151.31       29.08    253.92 o 
  -8   7   3      299.20      296.96    164.02 o 
  -7   7   3     6087.17     5937.51    216.99 o 
  -6   7   3      611.44      674.90    109.97 o 
  -5   7   3     4792.75     4667.60    154.13 o 
  -4   7   3     7121.89     7380.56    172.51 o 
  -3   7   3     2639.77     2875.66     82.32 o 
  -2   7   3      450.58      462.32     57.68 o 
  -1   7   3     2556.55     2632.51     94.75 o 
   0   7   3     1276.94     1353.75    152.62 o 
   1   7   3     1880.49     1947.42    118.03 o 
   2   7   3       57.30       67.60     81.54 o 
   3   7   3     3489.90     3693.54    268.50 o 
   4   7   3        9.50      -34.54    201.76 o 
   5   7   3     1018.00      873.56    211.91 o 
   6   7   3      321.17      358.96    192.36 o 
   7   7   3      588.74      602.45    251.51 o 
   8   7   3      240.97      222.92    301.13 o 
 -10   8   3      192.78     -177.24    322.95 o 
  -9   8   3      160.67       54.94    207.26 o 
  -8   8   3     4186.22     4234.00    260.45 o 
  -7   8   3     1276.04     1022.64    145.43 o 
  -6   8   3     2290.51     2374.93    190.60 o 
  -5   8   3      236.34      336.90     96.83 o 
  -4   8   3     9283.36     8871.89    184.61 o 
  -3   8   3        3.77       47.22     53.18 o 
  -2   8   3    11066.76    11806.26    294.23 o 
  -1   8   3    11604.14    11859.22    484.66 o 
   0   8   3     4225.35     4574.01    227.84 o 
   1   8   3    21582.05    21788.36    619.52 o 
   2   8   3      697.27      605.31    101.59 o 
   3   8   3      288.23      491.72    190.01 o 
   4   8   3     5120.82     5507.40   1058.43 o 
   5   8   3        0.47      192.19    273.68 o 
   6   8   3       34.61      164.36    188.49 o 
   7   8   3      182.96      269.55    221.13 o 
   8   8   3       15.25      240.88    440.88 o 
 -10   9   3      113.11     -209.42    319.64 o 
  -9   9   3       38.80       97.50    261.10 o 
  -8   9   3      472.07      579.91    164.36 o 
  -7   9   3      145.10      -20.52    114.84 o 
  -6   9   3      304.57      169.00    108.14 o 
  -5   9   3      438.23      472.60    112.90 o 
  -4   9   3     1080.98     1220.24    111.08 o 
  -3   9   3     3004.93     3042.08    133.78 o 
  -2   9   3      361.64      365.27     62.06 o 
  -1   9   3     9396.32     9382.42    244.30 o 
   0   9   3     2700.98     2953.76    199.72 o 
   1   9   3     4492.54     4364.58    431.64 o 
   2   9   3     7130.84     7062.78    838.46 o 
   3   9   3      209.98       82.49    186.75 o 
   4   9   3     1747.36     1496.48    247.14 o 
   5   9   3      205.07      367.69    239.19 o 
   6   9   3       18.18      306.43    323.89 o 
   7   9   3       10.41      345.66    363.96 o 
   8   9   3        6.10      -13.01    310.33 o 
 -10  10   3       81.44     -221.43    234.67 o 
  -9  10   3     1305.01      984.11    221.67 o 
  -8  10   3     2920.79     3068.79    221.91 o 
  -7  10   3      356.26      240.49    134.47 o 
  -6  10   3     5492.45     5120.07    287.10 o 
  -5  10   3      941.95      873.25    120.37 o 
  -4  10   3    20963.80    19916.63    409.24 o 
  -3  10   3      471.10      492.44     65.96 o 
  -2  10   3      115.73      160.30     64.21 o 
  -1  10   3    16148.81    16562.24    239.75 o 
   0  10   3     1400.60     1605.61    129.95 o 
   1  10   3     5046.04     5329.23    377.59 o 
   2  10   3      379.18      576.87    192.78 o 
   3  10   3     2063.23     1888.71    440.03 o 
   4  10   3     2603.66     2426.63    629.77 o 
   5  10   3     1085.38      975.10    303.73 o 
   6  10   3      803.76      783.47    284.28 o 
   7  10   3       77.07      -85.54    268.09 o 
   8  10   3       89.77      344.35    332.00 o 
 -10  11   3       39.09     -274.64    290.86 o 
  -9  11   3      148.12       56.60    321.80 o 
  -8  11   3      245.73      246.89    156.44 o 
  -7  11   3     1395.56     1640.16    163.38 o 
  -6  11   3       18.09     -159.17    122.01 o 
  -5  11   3     1592.16     1532.89    123.62 o 
  -4  11   3     7428.14     6997.64    187.84 o 
  -3  11   3     6228.15     5803.75    139.53 o 
  -2  11   3       42.35       69.60     70.89 o 
  -1  11   3     4414.31     4457.96    117.70 o 
   0  11   3       82.34       60.18    113.49 o 
   1  11   3     1979.33     1841.09    225.78 o 
   2  11   3      344.58      246.92    185.19 o 
   3  11   3       23.18       73.71    203.91 o 
   4  11   3      934.02     1253.12    248.93 o 
   5  11   3      934.89     1021.48    299.86 o 
   6  11   3       43.81     -138.59    313.85 o 
   7  11   3      120.77      314.10    318.02 o 
 -10  12   3      366.25      504.84    659.15 o 
  -9  12   3     3083.59     2908.40    455.20 o 
  -8  12   3      724.48      654.75    180.14 o 
  -7  12   3      781.42      697.44    150.07 o 
  -6  12   3     2458.34     2197.15    183.64 o 
  -5  12   3      386.07      334.65    129.38 o 
  -4  12   3    16942.26    16493.23    311.20 o 
  -3  12   3    10638.58    10390.88    164.62 o 
  -2  12   3     8358.25     8625.94    363.46 o 
  -1  12   3    12254.87    12205.09    167.60 o 
   0  12   3     9221.86     9315.87    235.60 o 
   1  12   3      110.93       93.94    185.37 o 
   2  12   3     1140.49      953.79    240.72 o 
   3  12   3     6802.37     6575.88    337.92 o 
   4  12   3     2860.57     2179.44    416.92 o 
   5  12   3      538.70      885.31    246.68 o 
   6  12   3     1036.31     1235.07    305.67 o 
   7  12   3        5.36      162.13    287.76 o 
 -10  13   3       22.64      -24.25    665.73 o 
  -9  13   3      145.55     -146.15    491.59 o 
  -8  13   3      117.06      -13.01    167.73 o 
  -7  13   3      351.81      444.13    154.06 o 
  -6  13   3      561.27      285.78    142.16 o 
  -5  13   3      386.66      352.74    125.35 o 
  -4  13   3      275.07      362.84    110.01 o 
  -3  13   3      106.27      173.74     74.62 o 
  -2  13   3     1195.81     1269.87     90.38 o 
  -1  13   3     2979.62     2940.98    100.13 o 
   0  13   3      171.28       88.21    130.85 o 
   1  13   3      955.84      867.55    212.15 o 
   2  13   3     3913.99     3659.74    379.57 o 
   3  13   3      608.71      552.36    215.58 o 
   4  13   3      476.25      516.43    373.68 o 
   5  13   3       10.90       42.55    218.98 o 
   6  13   3      860.32     1077.44    339.53 o 
   7  13   3       18.18       97.99    295.16 o 
  -9  14   3     1933.25     2140.54    273.37 o 
  -8  14   3       65.84      -44.26    190.35 o 
  -7  14   3      172.74       24.07    172.30 o 
  -6  14   3     1841.55     1983.29    175.39 o 
  -5  14   3     2919.92     2513.49    163.45 o 
  -4  14   3    12193.15    11622.05    345.11 o 
  -3  14   3     1068.27     1486.07    108.97 o 
  -2  14   3     1010.90      968.34     89.83 o 
  -1  14   3     2408.69     2217.10    129.04 o 
   0  14   3     6800.53     6777.90    217.35 o 
   1  14   3      687.39      738.11    174.47 o 
   2  14   3      147.56      194.29    187.41 o 
   3  14   3     3027.39     2799.45    271.95 o 
   4  14   3      684.16      625.27    284.13 o 
   5  14   3      772.57      917.28    274.08 o 
   6  14   3      393.26      494.29    272.68 o 
   7  14   3        2.01      637.98    426.88 o 
  -9  15   3      676.42      529.13    324.33 o 
  -8  15   3      187.94       -4.46    219.06 o 
  -7  15   3      134.83       67.60    149.71 o 
  -6  15   3      580.08      395.14    151.89 o 
  -5  15   3      296.41      313.64    131.86 o 
  -4  15   3       27.30      135.38    101.77 o 
  -3  15   3      236.54      308.54    115.83 o 
  -2  15   3     1550.50     1638.87    110.39 o 
  -1  15   3    17191.33    17015.11    382.44 o 
   0  15   3      654.81      747.75    124.18 o 
   1  15   3     2665.32     2844.16    297.81 o 
   2  15   3     6032.71     6154.74    366.50 o 
   3  15   3       21.44      -39.30    214.46 o 
   4  15   3      274.37      -52.74    210.37 o 
   5  15   3      374.08      226.88    274.06 o 
   6  15   3      578.19      477.30    285.81 o 
   7  15   3       95.83      148.80    425.54 o 
  -9  16   3       93.19       90.56    320.54 o 
  -8  16   3        8.56     -286.02    237.23 o 
  -7  16   3      430.22      290.56    181.74 o 
  -6  16   3       94.16     -226.23    150.82 o 
  -5  16   3        8.35      -52.86    128.59 o 
  -4  16   3      685.81      505.15    120.61 o 
  -3  16   3      829.55      791.82    129.13 o 
  -2  16   3      287.07      365.45     94.48 o 
  -1  16   3     1048.09     1163.65    125.12 o 
   0  16   3     1322.16     1221.12    125.51 o 
   1  16   3     1288.06     1470.25    155.06 o 
   2  16   3      656.03      542.74    206.61 o 
   3  16   3      999.93     1057.45    261.97 o 
   4  16   3      321.83      375.47    232.20 o 
   5  16   3      789.35      535.29    339.46 o 
   6  16   3        3.35      -84.10    263.87 o 
  -9  17   3      449.24      396.18    275.77 o 
  -8  17   3      233.67       93.24    232.18 o 
  -7  17   3     1678.30     1669.32    259.57 o 
  -6  17   3        7.47     -222.64    148.43 o 
  -5  17   3     1385.17     1204.87    172.57 o 
  -4  17   3      312.07      178.17    125.20 o 
  -3  17   3       37.09       40.09    120.32 o 
  -2  17   3     1248.23     1154.48    121.09 o 
  -1  17   3     8519.62     8405.70    215.83 o 
   0  17   3      943.62      939.32    137.57 o 
   1  17   3     4097.56     3931.78    232.58 o 
   2  17   3    11637.03    11714.29   1105.29 o 
   3  17   3       10.04       54.91    226.28 o 
   4  17   3       14.73     -442.35    303.37 o 
   5  17   3       28.13      333.01    282.75 o 
   6  17   3       19.76     -178.24    309.10 o 
  -9  18   3      117.64       42.16    272.88 o 
  -8  18   3      109.45     -101.23    235.80 o 
  -7  18   3      183.60     -111.42    215.26 o 
  -6  18   3       20.29     -155.33    263.67 o 
  -5  18   3      150.63      -26.23    180.41 o 
  -4  18   3      533.90      470.39    170.88 o 
  -3  18   3      332.27      229.23    118.84 o 
  -2  18   3     5749.67     5459.04    194.33 o 
  -1  18   3      353.58      453.24    120.32 o 
   0  18   3     2630.28     2706.95    148.99 o 
   1  18   3      644.27      871.43    182.51 o 
   2  18   3     1259.20     1126.70    204.18 o 
   3  18   3     1601.60     1425.33    230.52 o 
   4  18   3       65.37       76.21    294.29 o 
   5  18   3      119.60      161.26    255.58 o 
   6  18   3      119.79      -15.33    381.13 o 
  -8  19   3      609.55      581.04    323.43 o 
  -7  19   3     3852.17     4239.02    339.24 o 
  -6  19   3      382.00       85.82    251.42 o 
  -5  19   3      517.73      463.52    165.63 o 
  -4  19   3     1416.39     1374.64    160.24 o 
  -3  19   3       47.61      147.61    139.13 o 
  -2  19   3      305.54      383.72    126.91 o 
  -1  19   3      821.61      865.85    136.99 o 
   0  19   3       83.29      -26.67    130.73 o 
   1  19   3      164.83      212.49    147.25 o 
   2  19   3      690.72      672.05    213.67 o 
   3  19   3       95.06      118.46    277.45 o 
   4  19   3      921.91      915.86    301.96 o 
   5  19   3       73.40      -67.04    254.82 o 
   6  19   3       26.19      -76.45    446.39 o 
  -8  20   3      975.73      925.41    308.80 o 
  -7  20   3       12.24      104.54    257.79 o 
  -6  20   3       10.04     -106.88    393.57 o 
  -5  20   3       21.26      -74.64    197.35 o 
  -4  20   3     1957.85     1996.38    292.53 o 
  -3  20   3       91.01      161.21    174.46 o 
  -2  20   3     2916.53     3209.73    199.61 o 
  -1  20   3     2671.60     2470.45    156.97 o 
   0  20   3     1181.89     1046.19    155.24 o 
   1  20   3      198.78      250.40    160.45 o 
   2  20   3      454.08      412.79    201.72 o 
   3  20   3      443.19      189.53    234.01 o 
   4  20   3      318.37      179.61    257.08 o 
   5  20   3      155.10        7.44    316.69 o 
  -8  21   3      245.94      438.51    303.44 o 
  -7  21   3     1082.02      886.52    324.76 o 
  -6  21   3      464.00      199.52    215.93 o 
  -5  21   3        0.15     -202.08    217.16 o 
  -4  21   3     2112.33     1985.01    225.64 o 
  -3  21   3     2403.85     2705.01    218.26 o 
  -2  21   3      139.39      124.58    151.89 o 
  -1  21   3       13.62       67.20    134.70 o 
   0  21   3      697.80      727.61    145.98 o 
   1  21   3      499.30      590.66    146.64 o 
   2  21   3      287.48      418.57    227.16 o 
   3  21   3       14.09       -7.75    229.90 o 
   4  21   3      628.26      654.62    303.53 o 
   5  21   3       19.91      156.39    346.09 o 
  -7  22   3        0.25      165.72    271.87 o 
  -6  22   3       15.32      -56.46    215.85 o 
  -5  22   3      380.55      439.94    313.86 o 
  -4  22   3     3593.79     4139.26    350.14 o 
  -3  22   3      206.36      106.97    190.73 o 
  -2  22   3      607.79      584.60    206.49 o 
  -1  22   3     1365.08     1218.99    171.41 o 
   0  22   3       39.91       28.10    146.58 o 
   1  22   3      142.54      104.54    152.75 o 
   2  22   3       29.84      388.95    244.31 o 
   3  22   3      272.66      197.79    247.14 o 
   4  22   3      724.48     1001.17    278.89 o 
   5  22   3        6.08      126.19    380.06 o 
  -7  23   3        3.65      -93.91    272.16 o 
  -6  23   3      156.56      104.45    338.24 o 
  -5  23   3     1411.72     1795.10    310.01 o 
  -4  23   3        2.31        5.19    265.86 o 
  -3  23   3     2160.11     2522.92    292.98 o 
  -2  23   3      689.56      638.60    193.96 o 
  -1  23   3      262.98      254.00    149.84 o 
   0  23   3      469.55      457.91    146.36 o 
   1  23   3       17.09      -29.29    141.61 o 
   2  23   3      182.40      302.01    177.80 o 
   3  23   3      476.66      440.56    268.02 o 
   4  23   3      746.62      414.72    258.73 o 
  -6  24   3      364.10      583.89    346.11 o 
  -5  24   3      236.96      597.33    297.16 o 
  -4  24   3      631.49      722.70    280.96 o 
  -3  24   3       13.80       49.29    281.13 o 
  -2  24   3      547.25      612.24    196.60 o 
  -1  24   3     1099.42     1357.90    209.92 o 
   0  24   3      825.83      964.93    174.25 o 
   1  24   3     1770.41     1897.99    189.43 o 
   2  24   3      119.30      136.19    184.65 o 
   3  24   3        0.41      -40.93    267.44 o 
   4  24   3      681.18      601.35    313.00 o 
  -6  25   3       70.87       97.48    294.35 o 
  -5  25   3     1930.17     2179.72    315.23 o 
  -4  25   3      317.44      184.00    234.39 o 
  -3  25   3      669.43      410.92    256.76 o 
  -2  25   3      979.37     1016.84    238.26 o 
  -1  25   3       64.96      101.30    168.35 o 
   0  25   3       70.20       33.50    146.12 o 
   1  25   3      265.23      282.76    154.85 o 
   2  25   3       46.65        9.61    181.43 o 
   3  25   3      139.60       91.95    222.19 o 
  -5  26   3       56.24      -59.15    253.37 o 
  -4  26   3       43.02       74.36    234.05 o 
  -3  26   3      332.94      480.91    269.58 o 
  -2  26   3      710.96      564.61    305.12 o 
  -1  26   3      338.85      175.92    272.38 o 
   0  26   3      208.22      104.53    161.16 o 
   1  26   3     1219.11     1317.04    180.63 o 
   2  26   3      325.06      134.97    205.29 o 
   3  26   3        0.56      194.89    235.09 o 
  -4  27   3      181.76       49.69    322.93 o 
  -3  27   3       29.29      -82.45    312.37 o 
  -2  27   3       54.86      226.10    253.02 o 
  -1  27   3        0.52      137.44    214.50 o 
   0  27   3       63.92       42.05    138.63 o 
   1  27   3        0.30     -116.71    180.15 o 
   2  27   3       44.03     -137.35    206.91 o 
  -3  28   3      336.06      284.71    244.50 o 
  -2  28   3      833.00      805.31    267.40 o 
  -1  28   3      129.74      151.30    299.17 o 
   0  28   3      233.05       93.05    437.59 o 
   1  28   3      613.32      853.97    198.85 o 
 -11   0   4      269.51     -304.22    332.88 o 
 -10   0   4     1841.98     1250.34    372.68 o 
  -9   0   4     4510.89     4443.94    454.54 o 
  -8   0   4      437.75      346.12    262.35 o 
  -7   0   4     5540.51     5498.23    408.40 o 
  -6   0   4        1.24       -1.53     89.65 o 
  -5   0   4     4656.95     4601.09    133.11 o 
  -4   0   4     6769.19     6811.99    199.11 o 
  -3   0   4     4232.66     4375.60    228.53 o 
  -2   0   4     2006.54     2267.98    196.35 o 
  -1   0   4      504.21      394.67    171.98 o 
   0   0   4    54224.37    53219.36    859.43 o 
   1   0   4    13875.14    13077.67    465.16 o 
   2   0   4      101.81      264.53    240.29 o 
   3   0   4    10914.83    10552.02    331.45 o 
   4   0   4      570.25      688.25    185.50 o 
   5   0   4      292.30      197.00    208.33 o 
   6   0   4      285.74      400.45    286.01 o 
   7   0   4       27.05      -52.91    438.67 o 
 -11   1   4      264.09      118.91    287.05 o 
 -10   1   4       69.82     -114.04    314.13 o 
  -9   1   4       53.49     -153.13    270.14 o 
  -8   1   4       90.13      162.26    178.43 o 
  -7   1   4     1684.80     1599.17    144.60 o 
  -6   1   4      396.75      401.82     73.89 o 
  -5   1   4      278.67      332.17     62.59 o 
  -4   1   4     3648.50     3831.39     98.05 o 
  -3   1   4     1435.89     1479.43     88.15 o 
  -2   1   4       36.29      -12.79     80.70 o 
  -1   1   4     2581.73     2667.90    203.02 o 
   0   1   4      595.42      574.75    120.30 o 
   1   1   4      170.22      120.94    128.37 o 
   2   1   4      555.95      544.71    173.70 o 
   3   1   4      566.99      528.18    137.05 o 
   4   1   4     1000.19      982.06    143.37 o 
   5   1   4      548.50      502.47    148.01 o 
   6   1   4       56.42       57.16    201.19 o 
   7   1   4      125.46       -2.13    250.77 o 
 -11   2   4        0.80     -331.67    339.71 o 
 -10   2   4     1082.57      809.80    257.23 o 
  -9   2   4      676.85      289.18    239.23 o 
  -8   2   4     2106.07     1965.77    285.78 o 
  -7   2   4     4176.32     4024.50    183.92 o 
  -6   2   4       56.09       45.04     76.13 o 
  -5   2   4     9426.82     9392.18    228.12 o 
  -4   2   4     4728.58     4735.23    224.03 o 
  -3   2   4     5395.94     5482.03    126.65 o 
  -2   2   4      197.07      282.24     91.96 o 
  -1   2   4       12.33      -21.13     92.15 o 
   0   2   4    47986.73    47969.38    574.82 o 
   1   2   4     4450.67     3899.99    209.97 o 
   2   2   4     1814.58     1994.58    158.85 o 
   3   2   4     1953.80     2062.75    160.49 o 
   4   2   4       74.21       93.51    116.97 o 
   5   2   4      249.70      287.07    143.42 o 
   6   2   4       76.91       31.06    206.06 o 
   7   2   4      112.50      298.95    232.95 o 
 -11   3   4      980.42      518.79    276.19 o 
 -10   3   4      152.30      -74.07    274.45 o 
  -9   3   4       53.34      111.54    242.81 o 
  -8   3   4      852.67      844.79    256.78 o 
  -7   3   4      672.71      550.52    111.94 o 
  -6   3   4     1333.43     1485.35    115.00 o 
  -5   3   4       32.40       82.22     63.59 o 
  -4   3   4     8216.53     8483.27    133.43 o 
  -3   3   4    18267.21    18329.11    209.78 o 
  -2   3   4     1370.29     1485.03    116.28 o 
  -1   3   4     4383.60     4336.93    198.74 o 
   0   3   4     2762.73     3072.34    180.06 o 
   1   3   4       43.22       93.20    120.20 o 
   2   3   4     4257.54     4159.72    179.86 o 
   3   3   4      851.93      698.16    134.18 o 
   4   3   4     1865.14     1796.48    164.82 o 
   5   3   4     1404.58     1388.87    220.78 o 
   6   3   4      174.19      191.56    207.62 o 
   7   3   4       19.38      110.03    198.14 o 
 -11   4   4      648.25      327.30    334.00 o 
 -10   4   4     1304.76      775.75    287.63 o 
  -9   4   4      146.86      -51.14    240.29 o 
  -8   4   4     1781.77     1588.23    173.92 o 
  -7   4   4     5361.59     5134.07    189.23 o 
  -6   4   4      223.27      364.52    100.45 o 
  -5   4   4    14233.31    14041.63    441.47 o 
  -4   4   4      945.71      930.20     65.93 o 
  -3   4   4     1113.36     1211.99     72.63 o 
  -2   4   4    12833.47    12659.23    250.11 o 
  -1   4   4        2.62      -57.33     94.09 o 
   0   4   4      920.64      922.80    118.34 o 
   1   4   4     1504.45     1483.15    143.08 o 
   2   4   4     1584.97     1529.87    148.08 o 
   3   4   4       66.58      103.41    114.15 o 
   4   4   4      807.24      743.00    158.16 o 
   5   4   4     1277.46     1226.20    202.32 o 
   6   4   4      194.85      301.76    216.75 o 
   7   4   4      845.69      811.50    248.04 o 
 -11   5   4      284.28     -109.36    292.75 o 
 -10   5   4      295.04       11.91    267.63 o 
  -9   5   4      888.77      663.08    399.07 o 
  -8   5   4      807.40      733.70    169.39 o 
  -7   5   4     1215.24     1139.46    130.84 o 
  -6   5   4       39.37       68.21     97.24 o 
  -5   5   4      996.29      974.48    112.46 o 
  -4   5   4     1652.21     1580.57     92.28 o 
  -3   5   4     7968.62     8165.71    139.40 o 
  -2   5   4     6394.96     6280.08    183.67 o 
  -1   5   4     1958.54     1900.38    122.48 o 
   0   5   4      369.45      504.86    108.62 o 
   1   5   4        6.10       42.19    113.75 o 
   2   5   4      509.18      402.14    114.22 o 
   3   5   4     2581.22     2364.66    167.90 o 
   4   5   4     1633.75     1662.97    302.12 o 
   5   5   4       54.87      103.51    168.43 o 
   6   5   4      384.98      421.38    219.18 o 
   7   5   4      209.00      335.22    236.54 o 
 -10   6   4     1269.42     1197.13    320.82 o 
  -9   6   4       45.55     -303.31    229.07 o 
  -8   6   4      203.69      233.56    163.34 o 
  -7   6   4     1335.31     1481.53    167.73 o 
  -6   6   4      292.59      326.29    105.71 o 
  -5   6   4     8912.63     9507.33    280.12 o 
  -4   6   4     2439.84     2426.39     95.93 o 
  -3   6   4       17.83       23.17     47.24 o 
  -2   6   4    15920.10    16205.48    211.53 o 
  -1   6   4      181.75      143.20     80.32 o 
   0   6   4     2680.40     2658.36    148.22 o 
   1   6   4     1915.95     2029.21    156.55 o 
   2   6   4     1200.22     1145.29    136.00 o 
   3   6   4       83.98       31.50    190.00 o 
   4   6   4       16.24       78.17    261.22 o 
   5   6   4      583.62      936.43    257.40 o 
   6   6   4      761.88      740.61    227.52 o 
   7   6   4      216.92      296.06    231.26 o 
 -10   7   4     2415.48     2625.83    375.25 o 
  -9   7   4     2362.94     1837.63    293.44 o 
  -8   7   4      439.80      432.92    139.37 o 
  -7   7   4     1583.51     1670.03    182.70 o 
  -6   7   4      481.16      487.76    108.72 o 
  -5   7   4      354.22      325.32     92.57 o 
  -4   7   4      335.75      293.88     68.37 o 
  -3   7   4      965.57      917.38     85.75 o 
  -2   7   4    14959.95    16982.01    537.08 o 
  -1   7   4     1874.16     1940.12    123.54 o 
   0   7   4     1157.48     1070.21    183.77 o 
   1   7   4     2233.42     2402.77    204.74 o 
   2   7   4     2869.81     3245.63    483.16 o 
   3   7   4     6256.86     5588.51   1160.31 o 
   4   7   4      236.98      345.01    226.03 o 
   5   7   4       46.79      164.15    225.68 o 
   6   7   4      673.81      564.52    219.73 o 
   7   7   4      117.01      286.58    272.19 o 
 -10   8   4      310.48      150.42    327.43 o 
  -9   8   4       19.24       49.32    176.32 o 
  -8   8   4      122.25       12.34    136.50 o 
  -7   8   4       15.43      -52.97    123.24 o 
  -6   8   4     2386.88     2291.28    149.32 o 
  -5   8   4       22.06       78.67     88.05 o 
  -4   8   4     5816.17     5998.69    169.98 o 
  -3   8   4     3699.86     3975.43    117.63 o 
  -2   8   4      999.62     1097.40     79.29 o 
  -1   8   4     2837.33     2864.60    131.58 o 
   0   8   4      618.93      751.36    119.64 o 
   1   8   4      218.94      351.69    184.22 o 
   2   8   4      979.51     1085.98    235.23 o 
   3   8   4      252.60      269.40    180.55 o 
   4   8   4      868.78      748.35    270.40 o 
   5   8   4       52.43       74.08    246.76 o 
   6   8   4      167.55      182.03    236.59 o 
   7   8   4      249.59      259.02    276.25 o 
 -10   9   4     1676.97     1371.37    323.41 o 
  -9   9   4      630.47      475.25    179.98 o 
  -8   9   4      958.92      960.18    175.18 o 
  -7   9   4        2.35       80.25    139.19 o 
  -6   9   4        5.00       74.95    121.69 o 
  -5   9   4       38.90       97.88    110.48 o 
  -4   9   4      968.14     1012.71    115.81 o 
  -3   9   4      700.79      713.62     84.69 o 
  -2   9   4     5202.25     5433.94    131.56 o 
  -1   9   4     8443.76     8215.25    212.25 o 
   0   9   4     3352.63     3426.32    144.25 o 
   1   9   4     6830.16     7178.04    945.40 o 
   2   9   4     3174.36     3152.82    315.13 o 
   3   9   4     3071.17     2817.24    714.78 o 
   4   9   4      859.96      804.91    273.40 o 
   5   9   4       29.39       29.05    306.14 o 
   6   9   4      131.39       36.78    184.00 o 
   7   9   4       26.21      152.98    212.71 o 
 -10  10   4       15.78     -171.53    236.67 o 
  -9  10   4      313.80      262.25    198.71 o 
  -8  10   4     2122.54     2131.33    191.89 o 
  -7  10   4       25.35       34.95    142.37 o 
  -6  10   4     4638.33     4405.86    252.29 o 
  -5  10   4     6162.58     6397.72    196.92 o 
  -4  10   4     1120.61     1232.83    115.27 o 
  -3  10   4     4902.52     5316.12    208.61 o 
  -2  10   4      644.15      711.90     77.53 o 
  -1  10   4      244.89      329.86     79.05 o 
   0  10   4      161.07       22.58    198.63 o 
   1  10   4        3.14     -110.60    225.20 o 
   2  10   4       61.72      274.40    200.30 o 
   3  10   4      492.31      398.77    214.92 o 
   4  10   4     1470.58     1464.08    285.56 o 
   5  10   4      241.35      271.55    242.98 o 
   6  10   4      307.79      473.74    360.38 o 
   7  10   4      278.17       31.87    392.93 o 
 -10  11   4        0.82     -126.32    293.43 o 
  -9  11   4      428.49      185.55    154.83 o 
  -8  11   4     2372.81     2263.39    191.48 o 
  -7  11   4     5700.64     5661.23    215.18 o 
  -6  11   4      535.59      495.45    118.66 o 
  -5  11   4     4090.31     4019.16    177.58 o 
  -4  11   4     5059.70     5538.29    181.34 o 
  -3  11   4        1.01      105.48     75.50 o 
  -2  11   4       95.35      145.80     73.80 o 
  -1  11   4     1540.68     1485.06    107.83 o 
   0  11   4     1108.62     1254.71    231.54 o 
   1  11   4     3427.76     3493.32    305.60 o 
   2  11   4      669.82      665.77    215.82 o 
   3  11   4      860.64      963.89    253.31 o 
   4  11   4        0.80       32.78    209.06 o 
   5  11   4      571.55      664.35    348.33 o 
   6  11   4       10.57      -49.22    352.08 o 
   7  11   4       70.83       62.06    342.08 o 
 -10  12   4      147.21     -106.03    331.77 o 
  -9  12   4       65.37       -5.76    209.22 o 
  -8  12   4      533.36      493.96    146.26 o 
  -7  12   4     1234.35     1145.91    170.25 o 
  -6  12   4      128.94       64.59    125.47 o 
  -5  12   4     4033.99     4071.75    205.44 o 
  -4  12   4       20.93      125.16    114.34 o 
  -3  12   4       71.00      153.15     81.07 o 
  -2  12   4     1456.33     1406.04     96.99 o 
  -1  12   4      161.08      174.99    128.33 o 
   0  12   4      407.38      477.91    191.27 o 
   1  12   4      962.95     1237.08    237.32 o 
   2  12   4      157.10       27.98    198.52 o 
   3  12   4      105.67      104.50    198.62 o 
   4  12   4       38.73        5.61    228.99 o 
   5  12   4      432.52      456.19    290.10 o 
   6  12   4      160.98      254.44    307.39 o 
 -10  13   4      115.60      -36.46    244.58 o 
  -9  13   4      475.77      532.00    210.57 o 
  -8  13   4     2021.64     1977.24    281.70 o 
  -7  13   4     6564.73     6616.87    255.96 o 
  -6  13   4     1212.66     1329.82    171.39 o 
  -5  13   4     6035.27     6111.27    224.96 o 
  -4  13   4     4907.16     4865.46    184.79 o 
  -3  13   4      328.24      377.83    120.59 o 
  -2  13   4     1353.21     1476.22    104.87 o 
  -1  13   4      101.58      143.18    116.88 o 
   0  13   4      205.48      267.39    158.30 o 
   1  13   4     2219.55     1986.78    232.69 o 
   2  13   4      246.38      108.62    229.28 o 
   3  13   4        8.75      -39.66    225.99 o 
   4  13   4       10.67      -87.02    209.54 o 
   5  13   4     1994.98     1622.79    324.72 o 
   6  13   4        8.27      -76.04    301.09 o 
  -9  14   4     1677.85     1523.01    206.26 o 
  -8  14   4      413.26      338.40    235.47 o 
  -7  14   4     1692.51     1750.83    241.93 o 
  -6  14   4     1005.25     1167.57    158.04 o 
  -5  14   4     2300.67     2540.43    177.31 o 
  -4  14   4      444.89      616.72    130.72 o 
  -3  14   4     6225.57     6060.81    566.99 o 
  -2  14   4     4091.07     4019.07    162.25 o 
  -1  14   4      208.28      230.12    109.47 o 
   0  14   4     3489.92     3717.38    282.26 o 
   1  14   4       37.76      -54.69    170.92 o 
   2  14   4     1764.90     1880.97    248.11 o 
   3  14   4      669.35      553.60    263.46 o 
   4  14   4      337.63      132.62    262.08 o 
   5  14   4     1768.36     2106.78    340.63 o 
   6  14   4       23.00      230.55    327.75 o 
  -9  15   4      117.51       60.22    193.39 o 
  -8  15   4      128.33     -108.37    160.85 o 
  -7  15   4      309.85      191.90    189.30 o 
  -6  15   4      222.62      174.94    145.56 o 
  -5  15   4      157.63      181.49    123.56 o 
  -4  15   4     1518.88     1376.73    146.10 o 
  -3  15   4        1.30      107.60    104.36 o 
  -2  15   4      121.17      125.73    102.93 o 
  -1  15   4       47.91       68.07    112.35 o 
   0  15   4      338.73      259.35    157.74 o 
   1  15   4      676.95      678.58    198.33 o 
   2  15   4      253.04       83.05    281.23 o 
   3  15   4       88.39      -45.48    215.18 o 
   4  15   4      316.75      289.92    314.08 o 
   5  15   4       66.89      306.23    271.04 o 
   6  15   4       56.11       22.09    328.23 o 
  -9  16   4     1233.34      884.23    273.30 o 
  -8  16   4      484.57      455.77    251.38 o 
  -7  16   4     2028.14     2316.05    307.67 o 
  -6  16   4     2750.09     2921.53    200.07 o 
  -5  16   4     1156.35     1334.76    174.70 o 
  -4  16   4      433.18      482.05    137.52 o 
  -3  16   4     6427.05     5752.22    436.75 o 
  -2  16   4     2624.99     2798.25    154.62 o 
  -1  16   4     1615.20     1581.63    147.15 o 
   0  16   4     3230.48     3363.89    201.08 o 
   1  16   4      147.04      199.71    184.87 o 
   2  16   4     2696.11     2686.85    294.18 o 
   3  16   4       39.91      -43.09    251.57 o 
   4  16   4      148.27      160.05    249.74 o 
   5  16   4     1099.81     1028.72    360.49 o 
   6  16   4       15.08       94.08    342.64 o 
  -9  17   4       20.39     -206.91    259.11 o 
  -8  17   4        0.64     -150.94    227.82 o 
  -7  17   4      869.76      695.15    265.54 o 
  -6  17   4      160.79       68.39    165.53 o 
  -5  17   4     1142.81     1116.25    175.51 o 
  -4  17   4     2060.77     1719.34    433.57 o 
  -3  17   4      120.10       85.78    145.91 o 
  -2  17   4      556.49      564.08    131.29 o 
  -1  17   4      317.33      366.10    120.24 o 
   0  17   4        0.58      -12.61    153.49 o 
   1  17   4       68.21      135.83    191.21 o 
   2  17   4      306.82      558.85    221.36 o 
   3  17   4     1168.21     1037.59    336.25 o 
   4  17   4       18.13      -15.76    284.63 o 
   5  17   4      181.49       77.85    332.66 o 
  -8  18   4        1.85     -468.05    371.67 o 
  -7  18   4     1913.31     2086.28    326.89 o 
  -6  18   4      279.82      142.87    155.85 o 
  -5  18   4     1798.79     2025.64    183.41 o 
  -4  18   4      125.66      137.70    144.63 o 
  -3  18   4      214.90      273.69    133.30 o 
  -2  18   4     4294.62     4526.06    257.35 o 
  -1  18   4        6.74        4.34    118.03 o 
   0  18   4      250.19      377.89    158.64 o 
   1  18   4      278.79      423.89    237.95 o 
   2  18   4     2003.84     2066.81    362.78 o 
   3  18   4       26.70        4.54    268.46 o 
   4  18   4      169.21      -99.79    260.14 o 
   5  18   4      632.09      481.85    295.02 o 
  -8  19   4        9.76     -456.06    374.04 o 
  -7  19   4     1030.77     1020.63    625.75 o 
  -6  19   4       37.24     -115.22    154.20 o 
  -5  19   4     1630.41     2009.17    218.66 o 
  -4  19   4     1668.51     1554.63    173.54 o 
  -3  19   4      825.44      652.78    172.91 o 
  -2  19   4     1860.35     1837.01    207.15 o 
  -1  19   4      102.96      185.39    145.49 o 
   0  19   4       89.55      175.71    138.31 o 
   1  19   4       75.29      174.65    241.47 o 
   2  19   4      149.06      288.05    216.94 o 
   3  19   4      264.34     -164.47    327.34 o 
   4  19   4        8.61     -244.12    353.39 o 
   5  19   4      579.34      589.66    305.65 o 
  -8  20   4     1191.19     1413.31    604.92 o 
  -7  20   4     1229.89     1104.14    312.98 o 
  -6  20   4      405.32      483.66    216.02 o 
  -5  20   4     4187.23     4031.59    800.70 o 
  -4  20   4        0.85       43.98    148.15 o 
  -3  20   4      227.83       67.37    173.86 o 
  -2  20   4     5769.38     5516.98    348.31 o 
  -1  20   4      422.24      406.95    148.06 o 
   0  20   4      884.38      817.89    174.88 o 
   1  20   4       22.98      111.81    228.22 o 
   2  20   4     1376.94     1162.43    267.81 o 
   3  20   4        0.14     -142.09    274.79 o 
   4  20   4       28.98      -78.76    305.69 o 
  -7  21   4      193.96     -169.93    546.14 o 
  -6  21   4        5.71      -71.05    273.04 o 
  -5  21   4     1007.27      961.18    232.85 o 
  -4  21   4      265.94      339.43    173.19 o 
  -3  21   4       35.95        2.65    180.20 o 
  -2  21   4      147.49      276.49    189.87 o 
  -1  21   4     1353.83     1425.37    172.36 o 
   0  21   4      554.40      709.26    163.24 o 
   1  21   4      744.48      838.00    304.87 o 
   2  21   4      708.56      793.90    235.02 o 
   3  21   4       41.55      -86.94    286.57 o 
   4  21   4       33.15       79.00    377.21 o 
  -7  22   4      216.77      358.36    390.13 o 
  -6  22   4      557.51      556.15    276.84 o 
  -5  22   4     1709.61     1485.16    416.58 o 
  -4  22   4      264.82      352.93    198.36 o 
  -3  22   4       49.75      -44.63    170.10 o 
  -2  22   4      262.48      278.02    180.35 o 
  -1  22   4       10.71       59.24    174.59 o 
   0  22   4     1217.71     1497.66    175.87 o 
   1  22   4      123.65      225.58    174.05 o 
   2  22   4       37.49      140.70    260.01 o 
   3  22   4      169.23      236.12    308.69 o 
   4  22   4       23.34      -78.75    286.67 o 
  -7  23   4        2.08     -192.25    313.06 o 
  -6  23   4       53.69      109.58    352.81 o 
  -5  23   4       97.37      208.21    282.57 o 
  -4  23   4       74.54       49.09    165.74 o 
  -3  23   4        9.41      -36.79    176.30 o 
  -2  23   4      532.99      553.12    233.01 o 
  -1  23   4      350.96      225.70    182.36 o 
   0  23   4      338.00      462.51    159.59 o 
   1  23   4      317.24      464.88    187.22 o 
   2  23   4      888.60     1242.41    293.11 o 
   3  23   4      374.71      665.71    358.62 o 
  -6  24   4      185.01      158.72    277.46 o 
  -5  24   4      204.02      343.13    260.51 o 
  -4  24   4      394.15      599.77    325.40 o 
  -3  24   4       22.31       60.29    210.78 o 
  -2  24   4      591.05      642.86    236.30 o 
  -1  24   4      212.00      276.33    214.42 o 
   0  24   4     1665.45     1754.08    195.95 o 
   1  24   4      401.38      471.92    192.53 o 
   2  24   4      184.87      363.92    224.33 o 
   3  24   4      691.48      977.74    360.34 o 
  -5  25   4       24.63     -124.48    346.48 o 
  -4  25   4       92.15      191.81    283.89 o 
  -3  25   4      473.62      537.30    195.49 o 
  -2  25   4      495.28      755.93    219.72 o 
  -1  25   4        0.36       -7.37    170.20 o 
   0  25   4       12.31      -18.72    185.50 o 
   1  25   4       24.86       53.73    186.17 o 
   2  25   4        6.56       62.30    212.28 o 
  -5  26   4        2.80       58.75    298.63 o 
  -4  26   4       89.43       85.25    341.27 o 
  -3  26   4      119.71      -22.19    319.07 o 
  -2  26   4      640.54      587.17    233.57 o 
  -1  26   4        7.35        1.42    212.04 o 
   0  26   4      794.70      656.24    217.65 o 
   1  26   4      514.14      673.90    224.05 o 
  -3  27   4     1695.94     1658.20    316.15 o 
  -2  27   4      498.31      277.16    328.03 o 
  -1  27   4      437.24      468.18    268.45 o 
   0  27   4      101.86      -31.76    200.40 o 
 -11   1   5       72.50     -453.80    336.52 o 
 -10   1   5      725.53      350.48    319.88 o 
  -9   1   5     3779.01     3917.78    372.84 o 
  -8   1   5      382.86      401.17    206.04 o 
  -7   1   5      780.64      920.14    144.09 o 
  -6   1   5      161.50      272.67     82.71 o 
  -5   1   5     1800.53     1843.41     99.93 o 
  -4   1   5     1845.52     1861.90    100.98 o 
  -3   1   5     7115.07     7079.81    232.01 o 
  -2   1   5     3229.37     3229.39    318.88 o 
  -1   1   5     1424.26     1215.46    131.92 o 
   0   1   5      312.66      280.04    136.68 o 
   1   1   5      555.68      409.74    167.60 o 
   2   1   5     1793.61     1634.20    168.89 o 
   3   1   5      713.44      656.40    155.71 o 
   4   1   5      924.39      915.34    163.75 o 
   5   1   5      923.73      564.30    204.37 o 
   6   1   5       61.59       42.42    244.35 o 
 -11   2   5      153.08     -136.68    248.58 o 
 -10   2   5      326.35      376.13    241.03 o 
  -9   2   5     1311.55     1234.64    238.14 o 
  -8   2   5     1035.18     1161.58    231.26 o 
  -7   2   5      213.14      298.29    118.73 o 
  -6   2   5     5186.28     5324.03    162.39 o 
  -5   2   5     2244.34     2321.66    112.02 o 
  -4   2   5       84.60      104.47     73.99 o 
  -3   2   5     6806.02     6890.50    304.88 o 
  -2   2   5     1305.11     1218.52    195.17 o 
  -1   2   5      522.67      544.57    129.18 o 
   0   2   5     1047.08      903.03    182.02 o 
   1   2   5       27.02      125.37    157.53 o 
   2   2   5      439.78      433.42    158.36 o 
   3   2   5       30.17      235.61    147.62 o 
   4   2   5      477.09      480.32    184.99 o 
   5   2   5      194.10      256.67    203.90 o 
   6   2   5      122.97      261.35    233.42 o 
 -11   3   5        9.84     -411.16    287.20 o 
 -10   3   5       11.92     -199.32    224.03 o 
  -9   3   5     1163.91     1132.32    261.77 o 
  -8   3   5     1317.39     1355.08    163.23 o 
  -7   3   5     1463.02     1561.02    148.28 o 
  -6   3   5      325.77      587.20    103.10 o 
  -5   3   5       29.51      143.84     89.77 o 
  -4   3   5      499.75      458.17     83.36 o 
  -3   3   5     5128.31     5004.77    235.04 o 
  -2   3   5     2209.08     2546.48    175.23 o 
  -1   3   5       45.96       -1.75    111.75 o 
   0   3   5     1577.16     1540.13    180.58 o 
   1   3   5      526.68      514.80    142.37 o 
   2   3   5      341.44      242.84    151.46 o 
   3   3   5      770.07      640.03    160.86 o 
   4   3   5      859.27      781.23    213.28 o 
   5   3   5        4.65       -2.56    196.43 o 
   6   3   5        5.02       56.61    230.75 o 
 -10   4   5      762.88      562.11    326.78 o 
  -9   4   5     1426.21     1243.63    243.62 o 
  -8   4   5      452.07      641.73    157.08 o 
  -7   4   5       12.12       68.53     96.13 o 
  -6   4   5    19158.55    18831.73    418.49 o 
  -5   4   5     2855.10     2948.74    133.09 o 
  -4   4   5      598.74      585.60     88.53 o 
  -3   4   5     1547.90     1574.40    127.19 o 
  -2   4   5     2252.35     2255.39    380.53 o 
  -1   4   5      358.27      333.48    123.57 o 
   0   4   5       15.45      -33.76    111.87 o 
   1   4   5     1978.08     1899.47    177.04 o 
   2   4   5       14.30       18.02    141.19 o 
   3   4   5       19.14      183.14    176.19 o 
   4   4   5       63.60       90.01    264.52 o 
   5   4   5       43.92      -12.90    187.92 o 
   6   4   5      691.40      612.00    263.93 o 
 -10   5   5     1440.11      821.50    337.78 o 
  -9   5   5      950.48      760.28    224.93 o 
  -8   5   5      628.55      554.21    151.14 o 
  -7   5   5     6976.90     7147.10    215.52 o 
  -6   5   5     3309.86     3356.57    185.66 o 
  -5   5   5     2295.94     2280.70    123.69 o 
  -4   5   5     7188.53     7367.86    208.54 o 
  -3   5   5     3208.01     3295.82    271.30 o 
  -2   5   5       35.85       93.71    121.11 o 
  -1   5   5        1.46      -49.98    123.48 o 
   0   5   5     1121.76     1039.60    143.41 o 
   1   5   5      141.07       63.56    132.64 o 
   2   5   5       18.52      -57.71    180.73 o 
   3   5   5      357.92      598.80    260.38 o 
   4   5   5      343.66      400.14    208.66 o 
   5   5   5      122.18       77.27    170.30 o 
   6   5   5       17.90      -83.88    200.02 o 
 -10   6   5      381.46       45.69    256.96 o 
  -9   6   5      830.27      676.44    209.08 o 
  -8   6   5      709.94      722.48    173.66 o 
  -7   6   5      265.33      404.40    122.02 o 
  -6   6   5     3929.50     3939.47    240.79 o 
  -5   6   5      382.74      478.23     96.69 o 
  -4   6   5     1505.67     1547.86    107.48 o 
  -3   6   5      328.47      291.77     82.76 o 
  -2   6   5     2343.72     2660.05    178.78 o 
  -1   6   5     3333.88     3205.12    182.82 o 
   0   6   5     2039.66     2035.12    165.06 o 
   1   6   5     4184.69     4449.38    219.46 o 
   2   6   5      618.80      587.97    214.99 o 
   3   6   5      430.48      366.81    235.25 o 
   4   6   5      727.68      714.23    297.18 o 
   5   6   5       56.97       31.96    216.99 o 
   6   6   5      104.44      189.99    262.15 o 
 -10   7   5      159.86      -44.99    257.67 o 
  -9   7   5      228.65      239.11    205.48 o 
  -8   7   5       17.88       97.32    140.26 o 
  -7   7   5     2821.82     2830.42    179.48 o 
  -6   7   5     1344.15     1305.47    144.51 o 
  -5   7   5     1343.79     1305.19    119.55 o 
  -4   7   5     1782.36     1792.54    100.97 o 
  -3   7   5       12.60       82.36     80.75 o 
  -2   7   5     1737.57     1551.84    152.98 o 
  -1   7   5      789.42      686.69    121.03 o 
   0   7   5      154.44      342.67    149.52 o 
   1   7   5       75.32      -37.22    207.63 o 
   2   7   5      942.18      847.08    254.82 o 
   3   7   5      534.01      520.06    207.48 o 
   4   7   5      142.72       36.81    253.27 o 
   5   7   5       87.33      113.53    288.41 o 
   6   7   5      136.62      -27.73    263.71 o 
 -10   8   5       30.58     -397.21    510.32 o 
  -9   8   5      203.13      266.60    182.02 o 
  -8   8   5     2822.09     3150.14    215.53 o 
  -7   8   5      254.90      186.82    112.19 o 
  -6   8   5     1642.73     1604.43    140.52 o 
  -5   8   5     1017.20     1025.22    111.65 o 
  -4   8   5     3432.91     3559.18    148.30 o 
  -3   8   5        1.44        8.19     81.60 o 
  -2   8   5     3822.28     3678.20    310.18 o 
  -1   8   5     1781.15     1524.61    150.75 o 
   0   8   5     1580.23     1473.36    238.97 o 
   1   8   5     7669.01     8119.02    730.03 o 
   2   8   5        1.73       19.56    236.47 o 
   3   8   5      137.23      145.78    229.60 o 
   4   8   5     1121.70     1021.25    245.26 o 
   5   8   5      161.58      476.85    361.64 o 
   6   8   5        1.19      -65.82    206.35 o 
 -10   9   5      122.01       58.36    287.06 o 
  -9   9   5        1.81      -57.19    243.65 o 
  -8   9   5      327.97      356.48    148.07 o 
  -7   9   5        1.70      109.99    114.00 o 
  -6   9   5        0.25       44.59    116.40 o 
  -5   9   5      342.87      422.77    106.17 o 
  -4   9   5      113.33      168.87    102.86 o 
  -3   9   5     2795.46     2841.24    120.42 o 
  -2   9   5      342.32      327.08    105.30 o 
  -1   9   5     1770.79     1678.33    194.43 o 
   0   9   5     1287.62     1241.73    226.36 o 
   1   9   5      537.04      631.24    240.95 o 
   2   9   5     1559.98     1785.59    296.13 o 
   3   9   5       89.95       27.59    205.20 o 
   4   9   5      667.91      789.72    271.41 o 
   5   9   5       75.29      170.10    293.01 o 
   6   9   5        7.88      -48.46    266.57 o 
 -10  10   5      118.46     -198.90    368.51 o 
  -9  10   5     1042.49      995.05    257.09 o 
  -8  10   5     2189.33     2116.06    277.26 o 
  -7  10   5      106.71       -6.00    151.08 o 
  -6  10   5     2498.19     2499.47    184.97 o 
  -5  10   5       82.48      165.58    115.75 o 
  -4  10   5     5508.51     5510.86    189.28 o 
  -3  10   5        4.06       39.27     85.68 o 
  -2  10   5       45.19       41.35    101.58 o 
  -1  10   5     5507.57     6281.23    550.83 o 
   0  10   5        7.73       48.50    237.74 o 
   1  10   5      776.70      600.82    238.83 o 
   2  10   5      353.65      291.18    267.48 o 
   3  10   5      471.54      523.12    350.53 o 
   4  10   5      423.06      554.67    428.79 o 
   5  10   5      323.49      337.58    332.88 o 
   6  10   5      249.24      276.51    229.15 o 
 -10  11   5       26.07     -279.54    197.78 o 
  -9  11   5       25.77      -91.29    307.29 o 
  -8  11   5      205.49      103.46    154.71 o 
  -7  11   5      418.80      295.26    126.78 o 
  -6  11   5      315.46      224.29    140.32 o 
  -5  11   5      493.46      471.38    132.80 o 
  -4  11   5      787.19      830.31    121.36 o 
  -3  11   5     2404.08     2794.81    135.67 o 
  -2  11   5        6.29       70.87     83.19 o 
  -1  11   5     1126.62     1035.84    229.95 o 
   0  11   5      732.50      715.78    262.80 o 
   1  11   5      491.84      478.32    219.74 o 
   2  11   5        8.32      155.69    323.37 o 
   3  11   5        0.45      101.53    280.46 o 
   4  11   5      298.22       44.41    263.91 o 
   5  11   5      179.99      334.54    342.76 o 
   6  11   5      151.42      200.47    334.88 o 
 -10  12   5      154.60       80.94    373.73 o 
  -9  12   5     2811.27     2375.18    255.12 o 
  -8  12   5      170.92      -82.97    165.19 o 
  -7  12   5      185.12      221.29    137.20 o 
  -6  12   5      809.20      821.41    137.54 o 
  -5  12   5      102.58      197.78    127.52 o 
  -4  12   5     7647.39     8204.85    220.64 o 
  -3  12   5     2167.80     2428.81    180.29 o 
  -2  12   5     3634.99     3724.08    394.13 o 
  -1  12   5     5066.55     6006.50    951.35 o 
   0  12   5     2291.23     2292.66    273.18 o 
   1  12   5      560.09      628.65    262.19 o 
   2  12   5       53.16       93.58    274.45 o 
   3  12   5     1551.81     1500.06    303.20 o 
   4  12   5       90.74     -116.53    265.83 o 
   5  12   5       68.66      -96.29    340.21 o 
  -9  13   5       34.49     -141.88    202.45 o 
  -8  13   5       66.20      -91.66    186.11 o 
  -7  13   5      176.27      110.45    149.65 o 
  -6  13   5      146.88       30.94    148.59 o 
  -5  13   5      365.07      458.74    142.74 o 
  -4  13   5      166.41      309.02    122.59 o 
  -3  13   5      146.39      317.18    132.77 o 
  -2  13   5      574.47      513.93    122.30 o 
  -1  13   5     1081.97     1370.61    221.20 o 
   0  13   5        9.07       73.86    264.77 o 
   1  13   5      128.52      354.66    254.76 o 
   2  13   5      416.26      697.58    293.56 o 
   3  13   5       61.01      238.49    265.31 o 
   4  13   5        1.49     -144.65    252.34 o 
   5  13   5        5.09       -5.93    341.42 o 
  -9  14   5     1465.11     1192.97    281.32 o 
  -8  14   5       54.09      -69.84    147.20 o 
  -7  14   5      147.15       58.39    158.86 o 
  -6  14   5     1088.44     1161.30    154.17 o 
  -5  14   5      646.85      573.69    146.50 o 
  -4  14   5     6269.64     6665.95    425.64 o 
  -3  14   5       23.01        6.10    136.52 o 
  -2  14   5      450.68      453.80    139.17 o 
  -1  14   5     1315.18     1651.26    234.35 o 
   0  14   5      542.07      749.62    237.80 o 
   1  14   5       88.12      345.95    312.89 o 
   2  14   5        0.48      131.04    289.12 o 
   3  14   5      551.46      405.68    296.53 o 
   4  14   5       96.34       64.35    256.35 o 
   5  14   5      429.70      306.80    467.37 o 
  -9  15   5      467.37      284.20    195.94 o 
  -8  15   5      188.43      102.14    190.93 o 
  -7  15   5       49.53      163.26    172.05 o 
  -6  15   5      232.27      250.63    145.70 o 
  -5  15   5      201.13      287.13    134.92 o 
  -4  15   5      202.25      307.64    203.54 o 
  -3  15   5      139.72       79.74    145.74 o 
  -2  15   5        3.37       20.98    126.15 o 
  -1  15   5     5576.50     6736.90    461.33 o 
   0  15   5     1134.00     1381.48    226.85 o 
   1  15   5      499.08      279.54    303.83 o 
   2  15   5     3070.34     3669.13    420.21 o 
   3  15   5      180.86       83.81    288.78 o 
   4  15   5        1.03     -226.11    359.93 o 
   5  15   5       72.94       14.85    295.38 o 
  -9  16   5       46.92     -403.50    283.84 o 
  -8  16   5       22.79     -129.56    196.17 o 
  -7  16   5      235.27      373.29    175.65 o 
  -6  16   5       52.62       62.36    175.04 o 
  -5  16   5      176.98       51.06    165.00 o 
  -4  16   5      167.32      167.17    137.01 o 
  -3  16   5      317.80      203.10    144.89 o 
  -2  16   5       84.43      109.38    121.25 o 
  -1  16   5      440.44      541.87    164.57 o 
   0  16   5      252.55      105.03    191.60 o 
   1  16   5       94.29      275.16    303.16 o 
   2  16   5      259.77      391.64    294.03 o 
   3  16   5      291.13      468.73    344.44 o 
   4  16   5       67.09      251.03    304.06 o 
   5  16   5      129.14       47.86    304.25 o 
  -8  17   5      283.69      -98.13    215.23 o 
  -7  17   5      591.53      535.36    195.63 o 
  -6  17   5      306.92      235.46    153.75 o 
  -5  17   5     1250.91     1671.16    203.01 o 
  -4  17   5      208.12      239.23    153.55 o 
  -3  17   5        9.62       34.38    178.07 o 
  -2  17   5       73.68      108.30    146.03 o 
  -1  17   5     2461.56     2476.08    248.82 o 
   0  17   5      275.25      333.77    269.21 o 
   1  17   5      425.34      251.28    255.90 o 
   2  17   5     3610.24     4161.37    418.57 o 
   3  17   5        9.97     -131.67    261.08 o 
   4  17   5        2.99      177.52    274.24 o 
  -8  18   5       48.52      -84.99    210.55 o 
  -7  18   5       62.23       16.90    208.76 o 
  -6  18   5       20.91       72.66    202.29 o 
  -5  18   5      122.68      115.68    178.76 o 
  -4  18   5      419.54      378.28    165.03 o 
  -3  18   5        7.03      -99.31    162.25 o 
  -2  18   5     2314.95     2537.42    229.76 o 
  -1  18   5      724.49      898.24    168.96 o 
   0  18   5      555.41      643.14    281.17 o 
   1  18   5      227.85      179.74    253.34 o 
   2  18   5      122.67      169.07    246.97 o 
   3  18   5      454.92      622.03    368.61 o 
   4  18   5       44.57       34.92    324.43 o 
  -8  19   5      382.56      303.48    239.26 o 
  -7  19   5     1854.31     1895.23    238.28 o 
  -6  19   5      604.98      983.66    258.76 o 
  -5  19   5      376.37      344.18    125.76 o 
  -4  19   5     1089.50     1115.89    158.99 o 
  -3  19   5      307.53      173.60    179.95 o 
  -2  19   5       32.97      237.70    174.25 o 
  -1  19   5      575.40      634.08    138.23 o 
   0  19   5       58.34       94.78    208.69 o 
   1  19   5       12.91      174.37    318.43 o 
   2  19   5      191.97      404.78    292.74 o 
   3  19   5       59.91     -187.09    335.07 o 
   4  19   5      181.15       85.89    300.67 o 
  -7  20   5        1.63       67.87    214.11 o 
  -6  20   5       31.77      181.23    233.35 o 
  -5  20   5        9.81      137.02    149.88 o 
  -4  20   5      775.02      815.16    182.53 o 
  -3  20   5        9.06       92.19    223.51 o 
  -2  20   5      737.27      600.16    180.89 o 
  -1  20   5     1340.36     1307.16    181.24 o 
   0  20   5      284.69      254.09    179.05 o 
   1  20   5       11.59      -15.78    268.66 o 
   2  20   5       48.75      143.29    252.69 o 
   3  20   5       88.00      235.87    297.72 o 
  -7  21   5      545.09      334.96    279.66 o 
  -6  21   5      323.98      101.98    161.01 o 
  -5  21   5       31.36     -100.79    163.84 o 
  -4  21   5      290.29      257.27    180.24 o 
  -3  21   5      835.04     1253.56    222.27 o 
  -2  21   5       26.61       62.16    228.74 o 
  -1  21   5        5.42       -4.62    172.00 o 
   0  21   5      242.48      329.44    225.23 o 
   1  21   5        6.58      167.89    333.15 o 
   2  21   5       82.02      222.81    347.44 o 
   3  21   5        8.37      121.36    331.22 o 
  -6  22   5        1.79       23.34    133.41 o 
  -5  22   5      337.34      229.01    155.94 o 
  -4  22   5     1188.61     1538.50    252.45 o 
  -3  22   5      444.01      232.30    207.62 o 
  -2  22   5      320.66      374.17    214.17 o 
  -1  22   5      370.88      351.92    222.08 o 
   0  22   5       78.72      180.56    202.65 o 
   1  22   5       93.16      314.50    282.73 o 
   2  22   5       19.37       40.69    292.37 o 
  -6  23   5       58.23       11.67    370.63 o 
  -5  23   5      451.08      381.62    201.54 o 
  -4  23   5       16.64     -223.64    184.94 o 
  -3  23   5     1167.95     1194.18    340.21 o 
  -2  23   5      517.02      526.64    202.85 o 
  -1  23   5       22.22      -73.30    224.54 o 
   0  23   5      561.64      368.96    182.61 o 
   1  23   5        3.86      -25.19    233.07 o 
   2  23   5        2.16       14.03    296.35 o 
  -5  24   5      125.35      269.99    196.78 o 
  -4  24   5      164.60      215.61    215.47 o 
  -3  24   5       17.58       35.74    245.16 o 
  -2  24   5      355.52      303.20    202.08 o 
  -1  24   5      267.98      162.80    236.72 o 
   0  24   5      169.01      533.10    324.60 o 
   1  24   5      348.67      474.37    216.04 o 
  -4  25   5      481.65      365.94    224.18 o 
  -3  25   5      186.70      278.67    206.53 o 
  -2  25   5      366.43      300.41    232.98 o 
  -1  25   5       11.53      -85.87    242.62 o 
   0  25   5       31.14     -267.52    315.14 o 
  -3  26   5      178.70      127.03    197.82 o 
  -2  26   5      216.40      148.07    267.23 o 
 -10   0   6     1660.30     1600.89    493.94 o 
  -9   0   6     1573.69     1927.25    388.10 o 
  -8   0   6       87.40      317.44    350.50 o 
  -7   0   6     1488.15     2291.15    297.69 o 
  -6   0   6      234.82      227.06    249.11 o 
  -5   0   6     1337.70     1357.95    169.05 o 
  -4   0   6     1908.49     1874.69    155.03 o 
  -3   0   6      538.64      608.50    240.31 o 
  -2   0   6      677.79      945.86    227.09 o 
  -1   0   6      151.45      359.33    174.15 o 
   0   0   6    12596.62    11810.15    539.64 o 
   1   0   6     3560.92     3439.66    364.04 o 
   2   0   6      407.87      515.87    365.96 o 
   3   0   6     1900.27     1544.81    264.69 o 
   4   0   6      397.09      291.00    315.25 o 
   5   0   6       90.52      641.49    473.95 o 
 -10   1   6       84.54       18.20    229.72 o 
  -9   1   6        5.02       35.27    361.52 o 
  -8   1   6       46.88       55.88    181.47 o 
  -7   1   6      813.51      880.68    196.76 o 
  -6   1   6      620.54      567.57    157.60 o 
  -5   1   6       52.26       77.96     97.92 o 
  -4   1   6      883.06      968.60     99.86 o 
  -3   1   6      211.94      225.96    120.03 o 
  -2   1   6       12.75       23.42    153.74 o 
  -1   1   6      176.46      -47.32    148.06 o 
   0   1   6      691.25      837.62    224.59 o 
   1   1   6      287.07      372.42    226.81 o 
   2   1   6        5.15      154.22    173.50 o 
   3   1   6      246.16      346.41    177.40 o 
   4   1   6       44.08      170.40    183.42 o 
   5   1   6       94.17       60.51    269.99 o 
 -10   2   6      644.48      317.15    303.14 o 
  -9   2   6      562.00      557.18    223.60 o 
  -8   2   6      674.94      779.39    262.42 o 
  -7   2   6     2032.98     2158.69    221.64 o 
  -6   2   6      481.02      479.37    115.11 o 
  -5   2   6     4052.49     3998.46    166.65 o 
  -4   2   6     1093.18      986.00     98.58 o 
  -3   2   6      326.51      422.29    160.08 o 
  -2   2   6       39.73       58.37    147.14 o 
  -1   2   6       49.88       73.39    153.78 o 
   0   2   6     6262.46     6162.20    449.32 o 
   1   2   6     1875.37     2158.60    263.55 o 
   2   2   6      115.40      264.82    201.49 o 
   3   2   6      176.94      312.02    222.50 o 
   4   2   6        1.13      -15.69    178.97 o 
   5   2   6       30.94     -296.87    258.63 o 
 -10   3   6      238.04      144.91    269.15 o 
  -9   3   6        2.11       51.34    233.93 o 
  -8   3   6      277.32      382.38    219.35 o 
  -7   3   6      359.47      385.80    192.90 o 
  -6   3   6      207.99      235.00    136.91 o 
  -5   3   6       89.70      167.71    112.16 o 
  -4   3   6     3019.76     2725.83    156.35 o 
  -3   3   6     5289.18     5282.80    332.24 o 
  -2   3   6     1544.45     1793.51    187.03 o 
  -1   3   6     1262.50      965.69    150.45 o 
   0   3   6     1027.39     1166.18    226.59 o 
   1   3   6       29.04       73.17    145.46 o 
   2   3   6     1496.41     1403.89    246.98 o 
   3   3   6       20.18      219.82    264.06 o 
   4   3   6      350.29      342.32    198.95 o 
   5   3   6      370.02      259.79    221.72 o 
 -10   4   6      529.53      336.53    325.94 o 
  -9   4   6       37.90      -82.49    273.30 o 
  -8   4   6      924.04     1193.82    224.56 o 
  -7   4   6     1123.31     1223.51    152.74 o 
  -6   4   6      263.58      395.09    130.20 o 
  -5   4   6     3901.29     3844.68    180.23 o 
  -4   4   6        0.51       41.99    100.51 o 
  -3   4   6      161.90      185.98    152.42 o 
  -2   4   6     2578.67     2301.89    249.27 o 
  -1   4   6      168.46      291.61    155.51 o 
   0   4   6       94.70      -20.46    151.01 o 
   1   4   6       43.07      -43.91    177.51 o 
   2   4   6       35.81      -51.16    233.93 o 
   3   4   6       61.36      232.95    279.24 o 
   4   4   6      108.19      -17.94    190.35 o 
   5   4   6       91.33       51.71    222.29 o 
 -10   5   6       26.32       71.12    235.69 o 
  -9   5   6      528.52      628.83    241.36 o 
  -8   5   6      310.75      362.56    135.44 o 
  -7   5   6      124.85       83.67    150.19 o 
  -6   5   6      169.88      246.49    194.95 o 
  -5   5   6      194.22      315.51    136.35 o 
  -4   5   6       32.69       12.04    111.47 o 
  -3   5   6     1861.40     1767.08    170.51 o 
  -2   5   6     2712.73     2849.59    188.73 o 
  -1   5   6      150.95       93.43    130.12 o 
   0   5   6       66.56       17.34    168.29 o 
   1   5   6       20.64      -72.48    211.86 o 
   2   5   6       90.64      223.14    287.44 o 
   3   5   6      103.93      -16.36    253.95 o 
   4   5   6      533.00      285.90    322.06 o 
   5   5   6       49.99        5.21    219.11 o 
 -10   6   6      525.54      446.31    248.01 o 
  -9   6   6      114.12      -22.85    203.35 o 
  -8   6   6      114.21      126.35    164.31 o 
  -7   6   6      517.74      494.94    128.37 o 
  -6   6   6       15.38       45.30     97.30 o 
  -5   6   6     2760.87     2547.60    168.41 o 
  -4   6   6      939.94      985.44    122.62 o 
  -3   6   6      125.24       62.16    120.74 o 
  -2   6   6     3337.83     3233.95    414.60 o 
  -1   6   6      590.01      595.11    139.61 o 
   0   6   6       70.35      -24.77    179.43 o 
   1   6   6      825.40      981.81    253.23 o 
   2   6   6      223.08      309.24    262.60 o 
   3   6   6        9.79        2.47    305.59 o 
   4   6   6        3.30      -11.80    276.79 o 
   5   6   6       18.94       25.73    220.42 o 
 -10   7   6     1041.87     1130.42    312.61 o 
  -9   7   6     2399.94     2644.22    234.55 o 
  -8   7   6      434.89      383.57    172.16 o 
  -7   7   6      524.97      470.74    132.06 o 
  -6   7   6      266.96      298.88    112.97 o 
  -5   7   6      187.25      274.30    113.35 o 
  -4   7   6       36.71       85.70    117.97 o 
  -3   7   6        4.11      -94.82     98.92 o 
  -2   7   6     3182.29     2966.84    319.41 o 
  -1   7   6      932.10     1076.91    204.26 o 
   0   7   6      213.60      212.08    217.66 o 
   1   7   6     1006.12      978.75    241.65 o 
   2   7   6      930.08      909.68    271.89 o 
   3   7   6     1763.83     1835.85    281.24 o 
   4   7   6       73.08      -46.59    238.32 o 
   5   7   6        6.14     -123.62    271.12 o 
 -10   8   6      196.44      190.37    297.60 o 
  -9   8   6       27.38       45.32    191.34 o 
  -8   8   6      115.90      212.96    176.65 o 
  -7   8   6      406.70      460.14    151.22 o 
  -6   8   6      286.62      399.90    124.13 o 
  -5   8   6       16.57      170.66    111.33 o 
  -4   8   6     1647.43     1564.20    149.74 o 
  -3   8   6     1258.66     1334.75    122.53 o 
  -2   8   6      209.07      255.94    130.07 o 
  -1   8   6      587.84      298.34    224.47 o 
   0   8   6       60.04      117.48    267.30 o 
   1   8   6      123.28       -4.85    250.74 o 
   2   8   6       21.85       -3.37    287.07 o 
   3   8   6       16.92       10.67    263.07 o 
   4   8   6       68.58      229.13    309.14 o 
   5   8   6       36.94      145.30    320.94 o 
 -10   9   6      627.57      659.75    327.76 o 
  -9   9   6      635.42      579.09    207.06 o 
  -8   9   6      322.37      509.30    171.00 o 
  -7   9   6        6.83       88.91    137.86 o 
  -6   9   6      349.11      424.10    114.72 o 
  -5   9   6       17.73      246.05    116.23 o 
  -4   9   6     1399.41     1454.33    143.19 o 
  -3   9   6      145.96      210.84    112.00 o 
  -2   9   6     1390.44     1045.77    245.88 o 
  -1   9   6     1066.06      918.95    256.11 o 
   0   9   6     1875.00     2347.58    296.15 o 
   1   9   6      421.96      431.00    240.07 o 
   2   9   6      176.24      232.74    288.72 o 
   3   9   6      720.53      687.23    289.12 o 
   4   9   6      116.13        7.97    371.57 o 
   5   9   6        9.80      553.21    473.94 o 
 -10  10   6       80.03      -91.27    372.75 o 
  -9  10   6       14.60       85.02    218.16 o 
  -8  10   6      883.15      788.94    188.71 o 
  -7  10   6        5.84      -16.14    154.40 o 
  -6  10   6     1481.27     1506.62    147.25 o 
  -5  10   6     4725.20     4730.88    193.67 o 
  -4  10   6       64.99       73.89    103.57 o 
  -3  10   6     2101.02     1856.44    285.41 o 
  -2  10   6      594.54      619.83    202.24 o 
  -1  10   6      208.84      253.36    208.42 o 
   0  10   6        2.16      -11.58    239.93 o 
   1  10   6       64.63      276.21    267.51 o 
   2  10   6       20.78     -187.78    289.81 o 
   3  10   6       61.29     -157.28    248.90 o 
   4  10   6      335.46       27.15    381.31 o 
   5  10   6       54.12      407.74    437.39 o 
  -9  11   6      123.42     -175.52    220.07 o 
  -8  11   6      440.81      482.67    172.93 o 
  -7  11   6     3829.36     3776.07    211.37 o 
  -6  11   6      533.79      641.47    136.60 o 
  -5  11   6      731.25      773.60    122.45 o 
  -4  11   6     1691.31     1889.34    165.50 o 
  -3  11   6       18.51       11.83    122.06 o 
  -2  11   6       71.40       -2.55    182.97 o 
  -1  11   6      236.20      348.11    190.00 o 
   0  11   6      363.88      345.17    256.31 o 
   1  11   6     1049.76     1157.49    272.79 o 
   2  11   6      621.80      992.88    340.24 o 
   3  11   6      225.83      212.95    370.77 o 
   4  11   6        0.96      221.50    343.68 o 
  -9  12   6       58.06      -11.81    202.38 o 
  -8  12   6      325.32      316.40    170.47 o 
  -7  12   6       98.84      174.48    147.80 o 
  -6  12   6       50.58      138.24    140.30 o 
  -5  12   6     1099.75     1271.20    153.29 o 
  -4  12   6      268.42      486.11    156.29 o 
  -3  12   6        0.42        3.75    163.22 o 
  -2  12   6      490.73      302.34    174.08 o 
  -1  12   6        3.07       -1.83    216.43 o 
   0  12   6      115.41      -43.21    247.31 o 
   1  12   6       57.11      199.15    291.30 o 
   2  12   6        3.86      -36.50    384.67 o 
   3  12   6        1.12     -277.70    316.60 o 
   4  12   6        5.05      110.91    348.31 o 
  -9  13   6      249.60      234.06    221.31 o 
  -8  13   6      403.00      147.53    176.99 o 
  -7  13   6     2778.27     2739.18    202.99 o 
  -6  13   6     1109.92     1167.02    182.43 o 
  -5  13   6     1592.52     1677.15    163.09 o 
  -4  13   6     3625.60     3977.23    250.69 o 
  -3  13   6      259.79      286.18    157.62 o 
  -2  13   6      336.60      414.84    152.40 o 
  -1  13   6        0.44      -74.99    194.06 o 
   0  13   6        7.46       15.83    224.55 o 
   1  13   6      515.50      509.84    358.54 o 
   2  13   6       58.20      233.70    329.88 o 
   3  13   6        6.19      264.23    311.95 o 
   4  13   6        2.24      150.42    291.62 o 
  -9  14   6      476.87      464.15    293.35 o 
  -8  14   6      291.55      133.47    170.07 o 
  -7  14   6     1063.57     1381.66    196.47 o 
  -6  14   6      199.92      182.62    149.42 o 
  -5  14   6      395.37      350.31    170.93 o 
  -4  14   6       47.58       76.19    100.79 o 
  -3  14   6     1890.56     1725.49    163.46 o 
  -2  14   6      341.80      165.46    158.23 o 
  -1  14   6      366.80      597.58    281.83 o 
   0  14   6      813.31     1055.26    252.56 o 
   1  14   6       42.99      256.96    346.82 o 
   2  14   6      137.89      476.25    409.16 o 
   3  14   6        5.80      299.72    392.34 o 
   4  14   6      110.06      450.01    343.71 o 
  -9  15   6       71.12        3.60    208.18 o 
  -8  15   6        2.38      -75.65    202.83 o 
  -7  15   6      118.98      161.74    166.56 o 
  -6  15   6        6.89      -74.60    154.10 o 
  -5  15   6       10.12       55.17    158.32 o 
  -4  15   6      520.09      396.19    149.29 o 
  -3  15   6       12.80       41.18    169.49 o 
  -2  15   6       32.48      -50.14    182.89 o 
  -1  15   6        7.26       99.43    199.28 o 
   0  15   6      203.11      218.49    239.18 o 
   1  15   6       21.83       -7.52    253.95 o 
   2  15   6       20.37      139.42    285.13 o 
   3  15   6       30.87       60.09    283.57 o 
  -8  16   6      451.06      394.50    201.98 o 
  -7  16   6     1834.41     1970.81    193.78 o 
  -6  16   6      482.19      513.06    201.84 o 
  -5  16   6      209.02      102.52    185.99 o 
  -4  16   6       82.20      148.18    136.87 o 
  -3  16   6     1555.87     1338.25    343.10 o 
  -2  16   6      306.38      260.10    205.99 o 
  -1  16   6      340.19      458.22    244.89 o 
   0  16   6      776.11      784.51    253.04 o 
   1  16   6        7.91      177.12    258.94 o 
   2  16   6      480.18      345.81    327.15 o 
   3  16   6       50.62       68.39    321.46 o 
  -8  17   6        3.79      -91.28    181.40 o 
  -7  17   6      241.61      194.93    191.97 o 
  -6  17   6      113.48       84.25    215.42 o 
  -5  17   6      503.53      446.20    264.98 o 
  -4  17   6      944.09      662.03    181.23 o 
  -3  17   6        2.73     -101.59    139.88 o 
  -2  17   6      279.03      263.44    215.56 o 
  -1  17   6       17.43       15.71    277.66 o 
   0  17   6        0.97      -79.11    223.78 o 
   1  17   6      129.03       96.01    300.23 o 
   2  17   6      270.07      356.43    328.05 o 
   3  17   6      416.57      803.62    353.83 o 
  -8  18   6       41.72       45.98    229.44 o 
  -7  18   6      724.12     1000.84    230.42 o 
  -6  18   6      158.89      135.35    217.49 o 
  -5  18   6      215.12      219.75    139.05 o 
  -4  18   6       17.22      147.83    153.37 o 
  -3  18   6      258.66       10.50    183.71 o 
  -2  18   6     1066.40      810.58    215.00 o 
  -1  18   6       46.14      165.89    190.05 o 
   0  18   6      107.84      168.45    238.88 o 
   1  18   6        2.01      183.44    321.07 o 
   2  18   6      395.01      440.91    333.33 o 
  -7  19   6      505.54      671.41    228.52 o 
  -6  19   6      239.33      217.17    203.01 o 
  -5  19   6      173.49       98.27    152.12 o 
  -4  19   6      453.74      321.04    174.19 o 
  -3  19   6      119.05      -54.67    173.51 o 
  -2  19   6      480.57      585.30    285.90 o 
  -1  19   6        1.76      -90.08    232.15 o 
   0  19   6       54.48      263.42    325.91 o 
   1  19   6       64.66      395.19    308.33 o 
   2  19   6        2.17       56.77    329.14 o 
  -7  20   6      425.81      307.39    252.82 o 
  -6  20   6      357.01      225.00    160.59 o 
  -5  20   6     1680.11     1370.87    357.75 o 
  -4  20   6       49.71       -6.17    169.63 o 
  -3  20   6        0.68      -59.08    178.66 o 
  -2  20   6     1542.41     1278.96    246.22 o 
  -1  20   6      487.04      555.21    221.31 o 
   0  20   6       86.44      324.40    339.28 o 
   1  20   6        4.97       77.47    381.95 o 
   2  20   6      219.79      165.65    328.27 o 
  -6  21   6        0.03     -103.17    118.88 o 
  -5  21   6      303.22       56.91    141.96 o 
  -4  21   6      488.70      443.61    165.53 o 
  -3  21   6        5.49       33.30    228.24 o 
  -2  21   6       12.54      -80.12    277.12 o 
  -1  21   6      166.53      281.33    298.48 o 
   0  21   6      199.35      295.53    245.07 o 
   1  21   6       54.89      314.08    330.45 o 
  -5  22   6      794.42      731.85    176.71 o 
  -4  22   6        8.23     -134.95    164.01 o 
  -3  22   6        1.81      -96.90    194.27 o 
  -2  22   6      136.07      -65.95    185.20 o 
  -1  22   6        6.87      168.50    268.80 o 
   0  22   6      341.60      319.68    206.92 o 
  -5  23   6       37.55     -101.25    151.75 o 
  -4  23   6       19.69       99.82    179.80 o 
  -3  23   6        7.28       42.75    186.46 o 
  -2  23   6       68.79      -54.00    254.10 o 
  -1  23   6      130.77       54.99    273.20 o 
   0  23   6      181.64      122.43    241.77 o 
  -3  24   6        0.43     -101.60    202.44 o 
  -2  24   6       98.09      136.67    262.89 o 
 -10   1   7      401.51      215.39    270.71 o 
  -9   1   7     1625.34     2062.01    327.75 o 
  -8   1   7      617.36      672.23    219.66 o 
  -7   1   7      246.82      225.21    167.84 o 
  -6   1   7      154.52      179.46    153.56 o 
  -5   1   7      114.65      -87.86    164.45 o 
  -4   1   7      898.89      895.88    155.74 o 
  -3   1   7      971.84      982.35    163.86 o 
  -2   1   7      560.87      300.75    116.24 o 
  -1   1   7      244.41      212.74    186.57 o 
   0   1   7        5.71      -43.10    200.37 o 
   1   1   7      211.87      147.13    264.50 o 
   2   1   7      195.72      201.84    223.75 o 
   3   1   7       91.80      -75.60    198.37 o 
   4   1   7      103.56       45.42    319.97 o 
 -10   2   7      209.28      150.95    317.32 o 
  -9   2   7      200.79      398.12    245.96 o 
  -8   2   7      385.71      498.45    188.45 o 
  -7   2   7      254.75      355.91    179.80 o 
  -6   2   7     1365.43     1456.28    191.20 o 
  -5   2   7      862.84      735.07    148.74 o 
  -4   2   7      354.00      413.13    116.73 o 
  -3   2   7      659.33      492.63    166.76 o 
  -2   2   7      150.80       40.30    133.08 o 
  -1   2   7      231.28       82.12    185.12 o 
   0   2   7     1204.26     1275.24    275.93 o 
   1   2   7        6.73       67.88    189.59 o 
   2   2   7       54.95     -246.75    226.31 o 
   3   2   7       12.95      -62.21    176.05 o 
   4   2   7       32.61      -82.97    237.08 o 
 -10   3   7        8.58       42.52    259.00 o 
  -9   3   7      103.16      -38.25    202.42 o 
  -8   3   7      775.67      882.52    291.02 o 
  -7   3   7      313.69      244.03    181.48 o 
  -6   3   7      243.80      427.16    166.84 o 
  -5   3   7        0.61       86.77    112.96 o 
  -4   3   7       69.62      -10.89    132.76 o 
  -3   3   7     1733.74     1877.88    356.16 o 
  -2   3   7      664.79      487.25    224.88 o 
  -1   3   7       92.08      120.36    167.52 o 
   0   3   7      762.22      815.11    183.80 o 
   1   3   7        0.44     -142.94    199.48 o 
   2   3   7       26.75      -56.28    337.27 o 
   3   3   7      119.98      -90.50    215.59 o 
   4   3   7      106.50     -252.47    232.93 o 
 -10   4   7      428.48      257.25    285.16 o 
  -9   4   7      303.62      180.48    209.20 o 
  -8   4   7      185.58       56.67    195.68 o 
  -7   4   7      111.99      143.02    272.25 o 
  -6   4   7     3662.81     3618.88    232.61 o 
  -5   4   7     1646.51     1754.03    172.10 o 
  -4   4   7      244.60      208.13    127.07 o 
  -3   4   7      888.52      785.86    161.30 o 
  -2   4   7       11.06       -3.34    152.73 o 
  -1   4   7      279.55       73.75    179.68 o 
   0   4   7      303.33      153.75    197.31 o 
   1   4   7      289.12       17.41    245.74 o 
   2   4   7        3.60      -69.13    232.55 o 
   3   4   7       82.44      -12.69    306.63 o 
   4   4   7        9.94     -149.10    227.84 o 
 -10   5   7      319.56      320.18    239.36 o 
  -9   5   7      508.63      378.11    247.73 o 
  -8   5   7      162.17      275.28    245.12 o 
  -7   5   7     2506.04     2463.60    240.31 o 
  -6   5   7     1695.74     2062.82    177.40 o 
  -5   5   7      422.89      396.93    139.39 o 
  -4   5   7     1665.99     1641.61    154.32 o 
  -3   5   7      783.99     1118.31    206.60 o 
  -2   5   7       19.38      -25.25    133.93 o 
  -1   5   7       29.46       22.26    251.30 o 
   0   5   7      138.63      153.25    279.97 o 
   1   5   7       10.61       40.19    250.19 o 
   2   5   7        0.47      -69.58    238.83 o 
   3   5   7      112.04       61.30    327.76 o 
   4   5   7       21.63      -43.48    208.11 o 
 -10   6   7       86.92       54.47    329.56 o 
  -9   6   7      190.43      402.30    218.52 o 
  -8   6   7      142.47       91.32    192.95 o 
  -7   6   7        4.67      -37.90    132.13 o 
  -6   6   7     1184.08     1347.33    155.44 o 
  -5   6   7        1.32      -79.36    130.46 o 
  -4   6   7      288.33      376.27    146.78 o 
  -3   6   7        4.58     -130.73    214.75 o 
  -2   6   7      724.17      552.40    158.27 o 
  -1   6   7        7.49      -52.08    169.56 o 
   0   6   7       52.40       97.41    243.40 o 
   1   6   7      349.71      583.75    331.78 o 
   2   6   7        0.69       36.14    302.20 o 
   3   6   7       97.05       47.70    277.26 o 
   4   6   7      134.21      218.37    309.44 o 
  -9   7   7      165.30      149.94    243.55 o 
  -8   7   7       60.72       74.69    243.86 o 
  -7   7   7      543.74      682.72    187.24 o 
  -6   7   7      910.68      884.99    162.94 o 
  -5   7   7      203.04      302.89    141.05 o 
  -4   7   7      573.08      538.07    162.68 o 
  -3   7   7      120.08       23.20    128.09 o 
  -2   7   7      220.34        0.54    166.60 o 
  -1   7   7       10.33      115.73    182.05 o 
   0   7   7        5.51      -76.49    289.69 o 
   1   7   7       26.85        2.29    248.62 o 
   2   7   7      192.24      459.13    281.28 o 
   3   7   7       19.02      -24.00    253.67 o 
   4   7   7       15.98       57.70    320.38 o 
  -9   8   7      140.00       59.29    205.60 o 
  -8   8   7      939.12     1400.11    214.71 o 
  -7   8   7       24.28      -12.82    126.65 o 
  -6   8   7      634.04      693.17    161.30 o 
  -5   8   7      393.26      374.31    143.40 o 
  -4   8   7      380.10      347.43    161.02 o 
  -3   8   7       25.29      -95.78    112.46 o 
  -2   8   7      454.18      453.73    208.68 o 
  -1   8   7      382.87      325.61    229.26 o 
   0   8   7      380.27      438.57    279.15 o 
   1   8   7     1491.15     1504.54    377.09 o 
   2   8   7        5.92      197.53    381.81 o 
   3   8   7       38.81      178.05    267.48 o 
  -9   9   7        0.61      -31.26    205.52 o 
  -8   9   7       52.03      150.93    166.25 o 
  -7   9   7       13.13      227.21    141.26 o 
  -6   9   7        1.51     -137.03    150.60 o 
  -5   9   7       39.21       36.64    161.91 o 
  -4   9   7        1.05      -24.09    143.76 o 
  -3   9   7      672.04      344.60    120.26 o 
  -2   9   7      359.31      290.63    180.32 o 
  -1   9   7      339.11      204.96    235.26 o 
   0   9   7      354.12      353.13    401.23 o 
   1   9   7        8.17       76.96    355.38 o 
   2   9   7      139.65      151.52    325.81 o 
   3   9   7       29.60      248.76    313.58 o 
  -9  10   7      516.34      581.83    222.81 o 
  -8  10   7      656.04      775.75    174.07 o 
  -7  10   7        0.33     -120.00    125.84 o 
  -6  10   7      422.76      586.20    150.51 o 
  -5  10   7        2.59       37.19    164.46 o 
  -4  10   7      879.46     1057.49    249.75 o 
  -3  10   7       17.02       41.28    135.37 o 
  -2  10   7       60.58       99.90    161.93 o 
  -1  10   7     1237.15     1118.73    263.70 o 
   0  10   7       42.93     -337.55    314.06 o 
   1  10   7       83.38       72.74    271.73 o 
   2  10   7       58.67      400.96    340.10 o 
   3  10   7      126.54      259.10    316.17 o 
  -9  11   7        8.96       14.29    190.17 o 
  -8  11   7       86.14      181.76    189.37 o 
  -7  11   7       91.85      198.30    175.54 o 
  -6  11   7      129.17      203.29    151.24 o 
  -5  11   7       38.48      125.60    146.05 o 
  -4  11   7      124.14      109.13    217.45 o 
  -3  11   7      645.56      377.60    130.92 o 
  -2  11   7      160.16      -37.95    185.15 o 
  -1  11   7       98.03       59.58    286.00 o 
   0  11   7      285.12      166.21    278.60 o 
   1  11   7        6.01      287.76    379.86 o 
   2  11   7        8.66       70.24    347.73 o 
   3  11   7        4.70     -219.34    303.10 o 
  -9  12   7     1119.34     1244.43    235.58 o 
  -8  12   7        2.41      -88.50    165.60 o 
  -7  12   7        5.06      177.05    182.33 o 
  -6  12   7      253.82      291.04    138.80 o 
  -5  12   7       24.43      160.63    257.80 o 
  -4  12   7     1807.09     1220.25    533.67 o 
  -3  12   7       11.69      -65.76    169.53 o 
  -2  12   7      372.24      341.17    244.57 o 
  -1  12   7      420.05      851.02    317.91 o 
   0  12   7      368.87      196.03    250.10 o 
   1  12   7      439.41      676.42    393.50 o 
   2  12   7        9.39      -27.41    362.29 o 
   3  12   7      158.55      -90.03    355.24 o 
  -8  13   7       54.81       73.74    177.34 o 
  -7  13   7       34.58      229.25    189.39 o 
  -6  13   7       19.23      125.17    165.40 o 
  -5  13   7      115.79      260.09    173.91 o 
  -4  13   7       14.99       85.03    104.60 o 
  -3  13   7       24.72     -117.30    141.55 o 
  -2  13   7        0.46     -338.80    237.24 o 
  -1  13   7      248.52      638.39    317.19 o 
   0  13   7        2.22      118.18    260.30 o 
   1  13   7        4.36      246.67    296.69 o 
   2  13   7       61.11      404.83    366.20 o 
  -8  14   7        0.56      -90.52    164.00 o 
  -7  14   7       95.56       49.87    152.32 o 
  -6  14   7      201.32      287.79    183.11 o 
  -5  14   7      220.67      228.67    182.82 o 
  -4  14   7     1223.97      742.10    330.74 o 
  -3  14   7        6.45      -75.87    154.90 o 
  -2  14   7      450.66       96.78    160.50 o 
  -1  14   7      899.62      804.75    288.18 o 
   0  14   7       17.06      -16.70    290.22 o 
   1  14   7        7.70      458.67    401.74 o 
   2  14   7       23.48      -87.50    366.85 o 
  -8  15   7       49.22      -25.00    184.37 o 
  -7  15   7        0.29      -29.38    221.69 o 
  -6  15   7       19.50     -206.78    203.26 o 
  -5  15   7      128.08      365.37    245.45 o 
  -4  15   7       40.91       65.07    147.83 o 
  -3  15   7        3.18     -111.17    172.94 o 
  -2  15   7        1.34       46.26    167.91 o 
  -1  15   7      787.53     1084.68    271.96 o 
   0  15   7      303.66      634.70    368.81 o 
   1  15   7       52.93      -96.78    397.25 o 
   2  15   7      746.11     1273.51    391.54 o 
  -7  16   7       36.85       -9.50    193.25 o 
  -6  16   7       24.14      -88.80    242.13 o 
  -5  16   7       87.77     -120.04    108.31 o 
  -4  16   7      113.44       13.50    123.36 o 
  -3  16   7       31.82      -50.15    157.75 o 
  -2  16   7      142.86      -28.41    239.66 o 
  -1  16   7       10.30      143.58    241.06 o 
   0  16   7        4.01     -178.28    365.46 o 
   1  16   7        2.09       57.48    306.26 o 
  -7  17   7      197.61      380.15    246.06 o 
  -6  17   7      173.84      298.90    213.17 o 
  -5  17   7      251.29      135.66    117.71 o 
  -4  17   7      135.99       42.65    170.46 o 
  -3  17   7        1.59      -80.96    194.84 o 
  -2  17   7        2.30      -81.72    204.59 o 
  -1  17   7      403.28       85.98    348.32 o 
   0  17   7      126.42      -77.39    365.32 o 
   1  17   7       11.98      -33.15    349.03 o 
  -6  18   7        1.22      -40.90     79.73 o 
  -5  18   7       28.85       22.02    101.87 o 
  -4  18   7      145.47      229.11    162.46 o 
  -3  18   7        4.16     -161.28    210.52 o 
  -2  18   7      481.37      561.74    246.09 o 
  -1  18   7      357.93      276.12    201.43 o 
   0  18   7       69.94     -166.65    295.49 o 
   1  18   7       24.99       47.98    342.06 o 
  -6  19   7      407.64      200.75    132.47 o 
  -5  19   7      126.30      -23.46    149.77 o 
  -4  19   7      246.28       52.09    145.11 o 
  -3  19   7      243.40      161.49    258.57 o 
  -2  19   7        1.40     -101.25    227.25 o 
  -1  19   7      123.95       19.15    267.93 o 
   0  19   7       23.42      312.17    384.79 o 
  -5  20   7       34.15     -108.00    165.54 o 
  -4  20   7      289.02        6.71    172.75 o 
  -3  20   7      112.31      146.87    204.98 o 
  -2  20   7       17.93       -9.16    309.72 o 
  -1  20   7      184.48      154.49    234.81 o 
  -4  21   7       29.40       31.00    201.49 o 
  -3  21   7      190.45      397.01    249.49 o 
  -2  21   7       18.05      293.54    259.74 o 
  -9   0   8      188.69      216.04    293.19 o 
  -8   0   8       18.86      116.83    253.50 o 
  -7   0   8      298.44      451.93    246.91 o 
  -6   0   8       21.92        4.41    277.75 o 
  -5   0   8      315.75      262.34    308.63 o 
  -4   0   8      138.18       77.16    282.17 o 
  -3   0   8        1.06     -116.83    275.55 o 
  -2   0   8       23.18       55.11    222.64 o 
  -1   0   8        4.05        2.20    328.45 o 
   0   0   8     1784.03     1585.52    445.45 o 
   2   0   8       98.00      187.38    302.01 o 
  -9   1   8        8.18      -46.15    229.62 o 
  -8   1   8       28.99       68.95    207.45 o 
  -7   1   8      132.13       23.58    178.50 o 
  -6   1   8      115.56        8.68    165.56 o 
  -5   1   8       10.49      147.32    208.43 o 
  -4   1   8      327.29      454.56    209.31 o 
  -3   1   8      322.03      559.95    313.04 o 
  -2   1   8       17.33      -47.30    156.85 o 
  -1   1   8        3.76       97.14    198.05 o 
   0   1   8      206.43      249.11    416.65 o 
   1   1   8      115.68     -116.83    257.92 o 
   2   1   8        4.28     -210.03    191.04 o 
  -9   2   8      199.84      264.99    283.72 o 
  -8   2   8       37.47      200.08    249.03 o 
  -7   2   8      409.06      401.04    171.45 o 
  -6   2   8      177.28      161.45    152.55 o 
  -5   2   8      647.22      774.41    195.92 o 
  -4   2   8      181.46      250.18    164.20 o 
  -3   2   8        0.85      -24.30    134.55 o 
  -2   2   8        3.13     -122.11    131.51 o 
  -1   2   8        9.00     -104.61    190.01 o 
   0   2   8      638.10      323.27    200.76 o 
   1   2   8      454.23      355.14    254.83 o 
   2   2   8       15.61     -149.90    290.98 o 
  -9   3   8        4.67      -46.23    272.66 o 
  -8   3   8       34.70      147.93    207.45 o 
  -7   3   8      155.07      269.67    185.14 o 
  -6   3   8       44.54       84.26    152.66 o 
  -5   3   8       61.57      239.52    179.51 o 
  -4   3   8      331.65      188.21    126.37 o 
  -3   3   8      703.87      558.16    493.86 o 
  -2   3   8      386.85      303.09    164.44 o 
  -1   3   8       72.64       13.23    354.91 o 
   0   3   8      269.06       47.18    238.64 o 
   1   3   8       49.88      123.05    304.82 o 
   2   3   8       83.37      -99.12    261.57 o 
  -9   4   8        5.54       90.80    236.33 o 
  -8   4   8      173.34      208.12    251.08 o 
  -7   4   8       88.76       29.84    218.21 o 
  -6   4   8      102.68       40.72    173.16 o 
  -5   4   8      802.12      870.13    220.97 o 
  -4   4   8       24.70      -66.02    138.25 o 
  -3   4   8       20.42      -80.64    147.69 o 
  -2   4   8      335.10      286.59    262.34 o 
  -1   4   8       79.66       -8.74    208.09 o 
   0   4   8        5.82      -96.65    229.41 o 
   1   4   8        0.20     -235.24    256.60 o 
   2   4   8        0.16     -185.34    283.82 o 
  -9   5   8      200.14      620.48    293.89 o 
  -8   5   8       61.53       -1.71    201.29 o 
  -7   5   8        0.20      -61.80    181.00 o 
  -6   5   8       72.09      -43.55    151.49 o 
  -5   5   8       10.29      123.38    158.41 o 
  -4   5   8        0.29       38.07    148.53 o 
  -3   5   8       80.84       73.69    153.19 o 
  -2   5   8      693.28      475.06    186.37 o 
  -1   5   8        0.14      -77.94    253.37 o 
   0   5   8        3.32       32.44    292.43 o 
   1   5   8       46.32     -185.42    236.33 o 
   2   5   8       11.61      101.49    304.29 o 
  -9   6   8       76.77       55.88    222.59 o 
  -8   6   8       55.85      164.06    206.59 o 
  -7   6   8      154.95      237.25    229.88 o 
  -6   6   8        6.03      138.11    164.68 o 
  -5   6   8      413.30      373.91    149.26 o 
  -4   6   8      396.17      387.51    186.95 o 
  -3   6   8       46.45     -120.38    145.75 o 
  -2   6   8      432.05      324.13    165.75 o 
  -1   6   8      193.68       74.20    236.98 o 
   0   6   8        0.58      -59.72    222.83 o 
   1   6   8      114.21       22.22    290.78 o 
   2   6   8        2.61     -351.00    313.04 o 
  -9   7   8     1002.47     1415.65    425.52 o 
  -8   7   8      221.44       44.98    245.24 o 
  -7   7   8      133.31      191.79    191.24 o 
  -6   7   8      264.00      171.20    174.20 o 
  -5   7   8        5.17      -14.53    131.26 o 
  -4   7   8       30.75      146.21    144.45 o 
  -3   7   8        2.62      -89.94    152.29 o 
  -2   7   8      321.33       16.32    279.98 o 
  -1   7   8      153.01      -22.45    235.81 o 
   0   7   8       76.72       11.26    319.07 o 
   1   7   8      106.11      206.96    313.15 o 
   2   7   8       63.80       37.73    332.42 o 
  -8   8   8       90.97      -76.24    185.11 o 
  -7   8   8      246.75      200.19    178.23 o 
  -6   8   8       15.38      181.08    158.63 o 
  -5   8   8       42.50      145.19    175.49 o 
  -4   8   8      176.19        1.72    134.47 o 
  -3   8   8      376.20       92.59    194.00 o 
  -2   8   8        0.21       62.94    189.71 o 
  -1   8   8       87.97       87.68    255.26 o 
   0   8   8       18.57       69.55    267.83 o 
   1   8   8        8.63      140.68    377.13 o 
   2   8   8        0.38      -14.33    289.92 o 
  -8   9   8       94.11       84.06    225.44 o 
  -7   9   8       15.18      -16.92    167.57 o 
  -6   9   8      118.37      140.73    179.28 o 
  -5   9   8        0.30       76.56    177.60 o 
  -4   9   8      142.25      125.19    105.81 o 
  -3   9   8        1.88     -163.12    185.17 o 
  -2   9   8      107.46       55.81    199.93 o 
  -1   9   8      191.82      188.15    235.97 o 
   0   9   8      311.38      546.60    357.73 o 
   1   9   8        3.33      -52.61    315.50 o 
  -8  10   8      135.27      111.64    212.47 o 
  -7  10   8        6.38       72.06    194.19 o 
  -6  10   8      165.43      170.89    147.98 o 
  -5  10   8      957.11     1296.49    350.56 o 
  -4  10   8       14.83      -17.64    109.93 o 
  -3  10   8      430.51      102.19    129.25 o 
  -2  10   8      117.13       71.17    223.75 o 
  -1  10   8       70.35      -45.77    268.64 o 
   0  10   8       10.08       23.30    296.27 o 
   1  10   8        4.29        9.99    324.13 o 
  -8  11   8       38.39       23.78    191.88 o 
  -7  11   8     1061.63      975.15    197.14 o 
  -6  11   8      232.95      294.86    247.81 o 
  -5  11   8      140.14      115.95    200.56 o 
  -4  11   8      727.89      427.79    120.80 o 
  -3  11   8       69.59       -1.68    122.00 o 
  -2  11   8      114.72        1.17    224.08 o 
  -1  11   8       13.26      148.89    321.74 o 
   0  11   8       36.51       73.34    302.91 o 
   1  11   8      165.89        9.91    391.17 o 
  -7  12   8        0.73       11.25    242.79 o 
  -6  12   8       11.17     -142.98    228.18 o 
  -5  12   8      439.16      421.07    248.55 o 
  -4  12   8      126.35       52.99    136.68 o 
  -3  12   8       16.12       13.41    146.59 o 
  -2  12   8      135.49      112.43    346.10 o 
  -1  12   8       14.82       19.41    334.74 o 
   0  12   8       17.45      408.47    375.50 o 
   1  12   8       14.14       59.10    351.05 o 
  -7  13   8      680.65      638.09    221.01 o 
  -6  13   8      249.22      276.44    244.22 o 
  -5  13   8      132.25       26.27     60.82 o 
  -4  13   8      984.25      522.85    154.34 o 
  -3  13   8      113.37      -10.02    159.44 o 
  -2  13   8       36.76      218.24    284.37 o 
  -1  13   8        3.61       93.99    340.52 o 
   0  13   8        2.40      137.97    330.98 o 
  -7  14   8      377.88      602.70    241.97 o 
  -6  14   8        2.82      -57.36    228.77 o 
  -5  14   8       25.79        8.63     85.97 o 
  -4  14   8        7.37      -68.61    132.85 o 
  -3  14   8      232.40       62.06    195.33 o 
  -2  14   8        0.11      -99.20    277.75 o 
  -1  14   8       82.17      -90.32    344.99 o 
   0  14   8      157.04      323.28    302.35 o 
  -6  15   8        3.17      109.66    232.88 o 
  -5  15   8        0.25      -92.79     84.16 o 
  -4  15   8       13.74      -62.00    116.90 o 
  -3  15   8        5.02      -15.87    172.24 o 
  -2  15   8        6.94     -260.57    187.66 o 
  -1  15   8        5.55        4.41    350.50 o 
   0  15   8       26.20        6.74    404.37 o 
  -6  16   8        8.79      -27.14     24.21 o 
  -5  16   8        0.49      -66.34    100.30 o 
  -4  16   8        2.50      -81.78    157.82 o 
  -3  16   8      210.87      301.37    193.88 o 
  -2  16   8        7.75       13.26    176.19 o 
  -1  16   8       29.99      297.59    352.70 o 
  -5  17   8       42.74      -41.90    114.50 o 
  -4  17   8       79.59       33.85    135.23 o 
  -3  17   8        2.30      133.38    207.11 o 
  -2  17   8       69.78      -66.19    179.81 o 
  -8   1   9      307.27      519.91    208.72 o 
  -7   1   9       29.47      256.42    247.71 o 
  -6   1   9       41.99      358.31    247.78 o 
  -5   1   9        7.24      148.38    225.20 o 
  -4   1   9      215.06      499.70    303.81 o 
  -3   1   9       39.61      -21.05    119.18 o 
  -2   1   9       56.52       39.09    155.37 o 
  -1   1   9       16.87      339.48    398.99 o 
   0   1   9        0.97     -467.33    335.07 o 
  -8   2   9       70.04      162.05    221.40 o 
  -7   2   9      111.65       90.43    243.50 o 
  -6   2   9      108.22      -77.65    234.99 o 
  -5   2   9      234.73      372.56    350.51 o 
  -4   2   9      169.81      425.52    232.77 o 
  -3   2   9        4.12      -62.75    142.18 o 
  -2   2   9       11.40       74.95    290.98 o 
  -1   2   9       31.95      -88.18    390.18 o 
   0   2   9      155.79      -74.95    352.71 o 
  -8   3   9      173.39      303.84    232.93 o 
  -7   3   9       94.36      235.41    244.35 o 
  -6   3   9       41.45      -35.82    197.32 o 
  -5   3   9       21.61      228.13    253.02 o 
  -4   3   9       41.41      -17.76     60.97 o 
  -3   3   9      399.02      233.68    145.50 o 
  -2   3   9      115.36     -105.81    282.17 o 
  -1   3   9       21.79       64.42    209.00 o 
   0   3   9       81.70        2.93    273.35 o 
  -7   4   9       14.61      103.67    210.77 o 
  -6   4   9      425.62      391.96    183.87 o 
  -5   4   9      316.39      675.13    274.36 o 
  -4   4   9       60.25      -29.43    296.49 o 
  -3   4   9      197.81       26.45    141.09 o 
  -2   4   9       85.54     -151.06    216.65 o 
  -1   4   9       18.88      -34.27    233.83 o 
   0   4   9        1.49     -142.90    215.99 o 
  -7   5   9      490.62      559.75    224.59 o 
  -6   5   9      596.32      774.12    217.57 o 
  -5   5   9        2.90      182.81    261.32 o 
  -4   5   9      120.27      -48.50     83.77 o 
  -3   5   9       91.70     -118.44    158.56 o 
  -2   5   9        0.28      -18.51    192.87 o 
  -1   5   9        2.12     -260.12    273.01 o 
   0   5   9       61.04       18.12    307.51 o 
  -7   6   9        1.42      -73.95    201.42 o 
  -6   6   9      216.08      316.90    218.24 o 
  -5   6   9       23.28      277.50    344.99 o 
  -4   6   9       84.66      -83.50     84.87 o 
  -3   6   9       38.79     -141.08    196.19 o 
  -2   6   9      132.17       74.33    206.02 o 
  -1   6   9        0.17     -119.24    319.64 o 
   0   6   9       10.92      188.28    331.80 o 
  -7   7   9       35.29       29.53    251.56 o 
  -6   7   9      215.43      449.11    247.57 o 
  -5   7   9       14.26      436.47    374.75 o 
  -4   7   9      174.17       14.40     89.48 o 
  -3   7   9       56.04       57.31    209.42 o 
  -2   7   9       16.18     -143.36    198.60 o 
  -1   7   9       13.99     -440.17    293.45 o 
  -7   8   9        5.61      -38.00    205.51 o 
  -6   8   9      101.88       -6.61    403.41 o 
  -5   8   9       27.15      -54.09    207.98 o 
  -4   8   9        1.32      -12.74     76.40 o 
  -3   8   9        7.30        4.41    154.31 o 
  -2   8   9       19.76      -30.41    209.21 o 
  -1   8   9       34.82       49.14    276.52 o 
  -6   9   9        1.32      121.24    321.84 o 
  -5   9   9        1.63        0.85     39.68 o 
  -4   9   9        2.11      -99.58     82.66 o 
  -3   9   9       69.80      121.24    165.33 o 
  -2   9   9      103.60     -170.94    264.19 o 
  -1   9   9       28.87      -59.89    332.57 o 
  -6  10   9       49.03      138.93    225.04 o 
  -5  10   9        7.01      -14.81     17.60 o 
  -4  10   9       65.15      -17.43     87.14 o 
  -3  10   9       12.08     -148.53    121.70 o 
  -2  10   9       27.38      108.02    357.11 o 
  -6  11   9        2.55      154.88    268.93 o 
  -5  11   9        6.23      -17.61     35.03 o 
  -4  11   9       22.32       23.51     88.73 o 
  -3  11   9      114.44       45.32    138.72 o 
  -2  11   9       82.48       99.20    372.55 o 
  -5  12   9       11.20       -3.09    113.53 o 
  -4  12   9      279.09      121.93     93.42 o 
  -3  12   9       32.66      -75.99    146.10 o 
                                                 
